# Supplementary material for: A large new subset of TRIM genes highly diversified by duplication and positive selection in teleost fish
Source: BMC Biol. 2009 Feb 5;7:7. doi: 10.1186/1741-7007-7-7 (PMC2657112; doi:10.1186/1741-7007-7-7)
Supplement: Additional file 2 — Table S1. Details about zebrafish finTRIM-related genes: nomenclature, location, accession numbers. [file 1741-7007-7-7-S2.xls]

## Sheet: Feuil2
Supplementary table S1: details of zebrafish finTRIM-related genes
genomic location (extremities), based on the zv7 assembly
corresponding mRNA entries in genbank (GNOMON predictions)
gene name	chromosome	putative start	putative stop	B30.2 domain?	comments	mRNA accession #
ftr subgroup A
ftr01	2	8321010	8328149	yes		XM_689057
ftr02	2	37751739	37756460	yes		NM_001089424 (lacks the B30.2)
ftr03	2	37763141	37769914	yes		XM_693733
ftr04	2	37775602	37776930	no		XM_693710
ftr05	2	37787411	37790021	no		XM_001337743 (fused with transposon)
ftr06	2	37810525	37821245	yes		XM_001337820 (lacks the B30.2)
ftr07	2	37829797	37825335	yes		XM_693658
ftr08	2	37833593	37839728	yes		XM_693632
ftr09	2	37846409	37853676	yes		XM_693607
ftr10	2	37858565	37863135	yes		XM_693512
ftr11	2	38223545	38227871	yes		NM_001110397
ftr12	2	38230830	38236657	yes		XR_029093
ftr13	2	38610951	38608447	yes		XM_695031
ftr14	2	38615721	38611708	yes		XM_692536
ftr15	2	38631498	38624676	yes		XM_695012
ftr16	2	39744170	39746797	yes		XM_685704
ftr17pseudo	2	42641228	42638358	partial	atg not found
ftr18	2	42651632	42644521	yes		XM_001332270
ftr19	2	42667330	42662379	no	dubious assembly
ftr20	2	42674438	42673202	no	dubious assembly	XM_692468
ftr21pseudo	2	42687604	42679371	no	stop not found	XM_001332611
ftr22	2	42700824	42694570	yes		XM_683823
ftr23	2	42704778	42707344	yes		XM_683900
ftr24	2	42718652	42713113	yes		XM_683978
ftr25	2	42723840	42730202	yes		XM_684054
ftr26	2	42732533	42740192	yes		XM_684115
ftr27	2	42742146	42748350	yes		XM_684184
ftr28	2	48178262	48172230	no		XM_001344046
ftr29	2	48768222	48764191	yes		XM_001337857
ftr30	2	48794885	48779988	yes		XM_001345429 (lacks the B30.2)
ftr31	2	48820591	48811267	yes		XM_690813
ftr32truncated	2	48838576	48834588	yes	truncated RING exon
ftr33	2	48854965	48844518	yes
ftr34	2	48874497	48868160	yes		XM_691003
ftr35	2	48892818	48884579	yes		XM_001338208
ftr36	2	48916867	48902101	yes		XM_001345429
ftr37	2	48935509	48929125	yes		XM_691296
ftr38	2	48965979	48956756	yes		XM_691353
ftr39	2	48980101	48968802	yes	frameshift in exon 1 for zv7 allele	XR_029444
ftr40	3	10075226	10081972	yes		XM_690272
ftr41	3	10096888	10104695	yes
ftr42	3	10110110	10124506	yes		XM_690458
ftr43	3	53564011	53575378	no		XM_001331142
ftr44	3	62558870	62567288	yes		XM_695086
ftr45	3	62577839	62579276	no		XM_001341523
ftr46pseudo	3	62590278	62591883	no	stop not found	XM_001345301
ftr47pseudo	3	62595064	62600060	no	stop not found	XR_029712
ftr48pseudo	3	62611854	62613456	no	stop not found	XM_001341403
ftr49	3	62617061	62618493	no
ftr50pseudo	3	62637759	62635015	no	dubious stop	XM_001341200
ftr51	4	33598712	33591661	yes		XM_686077
ftr52	9	3254693	3248486	no
ftr53	9	48901932	48895499	yes		XM_001334394
ftr54	10	19842606	19839834	yes		NM_001099428
ftr55	19	21849163	21837377	yes		NM_001045181 (lacks the B30.2)
ftr56	19	25142999	25137532	yes		NM_001044966
ftr57	23	4287133	4280231	yes		XM_001344761
ftr58	23	4620475	4629711	yes		XM_681071
ftr59	23	4634085	4640746	yes		XM_001332790
ftr59dupli	23	4846043	4839382	yes
ftr58dupli	23	4859738	4850150	yes
ftr60pseudo	24	5452657	5449036	yes	gap in B30.2 domain; atg not found
ftr61	24	5461367	5458332	yes		NM_001089423 (lacks the B30.2)
ftr62	24	5776993	5782613	yes
ftr63	24	39642400	39645222	no		XM_688693
ftr64	U, two contigs	NA121rev:3737	NA431fwd:101903	yes	junction ascertained by RACE clones	XM_685700
ftr65	U: NA91	16110	23766	yes		XM_681818
ftr subgroup B
ftr66	2	35034732	35027534	yes		XM_685228
ftr67	2	45829053	45849764	no		NM_001039719
ftr68	2	45856493	45878783	yes		XM_001342180
ftr69	13	17432169	17435160	no		XR_029072
ftr70	13	17441702	17446431	no
ftr71	15	37086685	37091767	yes		XM_681577
ftr72	15	37093576	37096824	yes		NM_001007387
ftr73	15	37100179	37102468	yes		XM_001338867
ftr74	15	37104706	37111279	yes		XM_681760 (RBB)/XM_001337964 (B30.2)
ftr75pseudo	15	37114837	37126826	yes	frameshift in exon1	XR_029413 (RBB)/XM_001338994 (B30.2)
ftr76	15	37128087	37131490	yes		XM_001332818
ftr77	15	37134885	37137413	yes		XM_681920
ftr78	20	26632980	26634379	no		XM_692107
ftr79	20	26640100	26645138	no		XM_692207
ftr80	U: NA1379	18937	10941	yes		XR_029101
ftr81	U: NA1379	6634	2255	yes		XM_001345877
ftr subgroup C
ftr82	5	22492174	22484597	yes		NM_001075103
ftr83	5	22518859	22526132	yes		XM_683491
ftr84	5	31318642	31324936	yes		XM_001334829
btr subfamily
btr01	1	55615243	55627764	yes		XM_686415
btr02truncated	3	57883919	57891772	yes	partial RING	XM_001332662
btr03	7	8895572	8890834	yes
btr04pseudo	7	8905000	8899396	yes	atg not found	NM_001077168
btr05	7	8917303	8912620	yes		NM_001113631
btr06	7	8924998	8920829	yes		XM_001334072
btr07pseudo	7	8948962	8946019	yes	atg not found	XR_028899 (lacks the RBB)
btr08	7	14866935	14861493	yes		XM_001345289
btr09pseudo	7	15197109	15200867	yes	atg not found	XM_682868
btr10	7	16581190	16588280	yes
btr11	7	21923350	21915575	yes		XM_001341271
btr12truncated	7	63164587	63175302	yes	partial RING	XM_685252
btr13	7	63180509	63187724	yes		XM_695591
btr14	15	8798587	8795405	yes
btr15pseudo	15	8814432	8807401	yes	atg not found	XM_693150
btr16pseudo	15	8822700	8817326	yes	atg not found	XM_001331290 (lacks the RBB)
btr17pseudo	15	8835623	8829865	yes	atg not found	XM_001341128
btr18	19	1390353	1394734	yes		NM_001114443 (RBB)/XM_001337299 (B30.2)
btr19pseudo	19	1399342	1403152	yes	atg not found	XM_001341504 (RBB)/XM_001341738 (B30.2)
btr20	19	1407554	1416579	yes		NM_001040344
btr21	19	1425424	1432449	yes		XM_001341558 (RBB)/XM_694738 (B30.2)
btr22	19	1438603	1450477	yes		XM_001341839
btr23	19	1768556	1775463	yes		XM_001342174
btr24	19	1781865	1785849	yes		NM_001100067
btr25	19	1789930	1793389	yes		NM_001100041
btr26	19	1795963	1799798	yes
btr27	19	1806024	1811839	yes		XM_001342281
btr28	19	33685181	33679428	yes
btr29	19	33694650	33690111	yes		XM_001337817
btr30	19	44270066	44275709	yes		NM_200422
btr31	23	45443523	45439332	yes		XM_678520
btr32	23	45465272	45450234	yes		NM_001040374
btr33	24	6781094	6775277	yes		XM_001340119
trim16 and trim25 orthologues
trim16	14	47651241	47695684	yes	no RING as in tetrapod TRIM16	XR_029737
trim25	6	42561547	42550390	yes		NM_200175
