# Supplementary material for: A large new subset of TRIM genes highly diversified by duplication and positive selection in teleost fish
Source: BMC Biol. 2009 Feb 5;7:7. doi: 10.1186/1741-7007-7-7 (PMC2657112; doi:10.1186/1741-7007-7-7)
Supplement: Additional file 4 — Figure S2.ftr sequences used for PAML analysis. The alignments of nucleotide and protein sequences used for the positive selection analysis are reported for RBB (A) and B30.2 (B) domains. [file 1741-7007-7-7-S4.txt]

Figure S2. Sequences used for PAML analysis. 


A Ring B-Box domains.

Nucleotide

ftr01 ATGGCAGAAGCTAGTTTTTTCAGCTGCTCAGTGTGTCTGGATTTAAAGGGTCCAGTGACCATTCCCTGTGGACACAGTTACTGTATGAGCTGTATTACAGACTGCTGGGATCAGAAGGTCTATAGCTGCCCTCAGTGCAGAAACACCTTCACTTCAAGACCTGTGTTGTGTAAGAATGTCTTGATTGATGAGATGGTGAAGAAAGTAAAGGATGTGGAGTGTGACGTCTGTCCTGGAAAAGCTGTCAAGTCATGTGTGGAGTGTCTGAACTCTTACTGCCGAAGCCATCTTGAACAACACGAGAATCTGTTTAAAGACAGACACAATCTATTGGATCCCACTAGACAACTCCATGAGATGATCTGCCCAAAACACGACAAACCACTGGAAATCTACTGTCGTACTGACCTGCAGTGCATTTGTTATCGATGTATGGATGAACATAAAAACCATGAAGTAACAGCT [465]

ftr02 ATGGCTGAATCCAGTGTTTTCAACTGTTCAATCTGTCTGGATCTGAAGGATCCAGTGGCCATTCCCTGTGGACACAGTTACTGTATGTGCTGTATTTCAGGTTATTGGGATCAGAAGGTCTACAGCTGCCCTCAGTGCAGACAGACCTTCACTCCAAGACCTGCATTAGGGAAAAATACCATGCTGGTTGAAGTGGTGGAGAAACTCAGGGATGTGGAGTGTGATGTTTGTACTGGAAAAGCCACCAAGTCCTGTCTGATGTGTCTGAACTCTTACTGCCAAAATCATCTTGAACAACATGAGACTTTCTTTAAAATTAGACACAATCTGATGGACGCCACTGGACGACTGCAGGAGATGATCTGTCCTCAACATGAGAAACTACTAGGTATTTTTTGTCGTACTGATAAGCGCTGTATTTGTTATCTGTGTATGGATGAACACAAAACCCACGACGTATCAGCT [465]

ftr03 GCAGCTGAATCCAGTGTTTTCAACTGTTCAATATGTCTGGATCTGAAGGATCCAGTGGCCATTCCCTGTGGACACAGTTACTGTATGAGCTGTATTTCAGACTATTGGGATCAGAGAGTCTACAGCTGCCCTCAGTGCAGACAGACCTTCACTCCAAGACCTGCTTTAGGGAAAAACACCATGCTGACTGAAGTGGTGGAAAATATCAGGGATGTGGAGTGTGATGTCTGTATCGGGAAAGCTGTTAAGTCTTGTCTGGTGTGTCTGGAATCTTACTGTCAGACTCACTTTGAACAACACGAGGAATTTCACTCTAGACGTCACAAAGTGACTGATGCCAATGGACGGCTGCAGGAGATGATCTGCCCTCAACATGACAGACTGCTAGAAATGTACTGCAGAACTGACCAGCGCTGTATTTGCATGCTGTGCATGAATGAACACAAAACCCATGAAGTGTTACCA [465]

ftr04 ATGGCAAAACCCAGTGTTTTCAGATGTTCAGTCTGTCAGGATCTGAAGGATCCAGTGGCCATTCCCTGTGGACACAGTTACTGTATGAGCTGTATTTCAGGCTACTGGGATCAGAAGGTCTACAGCTGCCCTCAGTGCAGACAGACCTTCACTCAAAGACCTGCTTTAGGGAAAAACACCATGCTGGCTGAAGTGGTGGAGAATATCAGGGATGTGGAGTGTGATGTTTGTACTGGGAAAGCTGTTAAATCTTGTCTGGTGTGTCTGGAATCTTACTGTCTGATTCACTTTGAACAACACGAGGAAATTCACCCTGGACGTCACAAAGTGACTGATGCCACTGGACGACTGCAGGAGATGATCTGCCCTCAACATGACAGACTACTAGAAATGTACTGCAGGACTGACCAGCGCTGTATTTGCATGCTGTGCATGAATGAACACAAAACCCATGAAGTGTTACCA [465]

ftr05 ATGGCAGAATCCAGTGTTTTCAACTGTTCAATTTGTCTGGATCTGAAGGATCCAGCGGCCATTCCCTGTGGACACAGTTTCTGTATGAGCTGTATTTCGGGCTATTGGGATCAGAAGGTCTACAGCTGCCCTCAGTGCAGACAGACCTTCACTCCAAGACCGGTTTTAGGTAAAAACTTCATACTGACTGAAGTTGTGGAGAATATCAGGGATGTGGAGTGTGATGTTTGTACTGGGAAAGCTGTGAAGTCCTGTCTGGTGTGTCTGGATTCTTACTGTCAGATCCACTTTGATCGTCACGAGGAATTTCACTCTAAACCACACAAAGTGACTGATGCCACTGGACGACTGCAGGAGATGATCTGCCCTCAACATGAGGAACTACTAGAAATGTACTGCAGAACTGACCAGCGCTGTATTTGCATGCTGTGCATGAATGAACACAAAACCCATGAAGTGTTACCA [465]

ftr06 ATGGCAGAATCCAGTGTTTTCAACTGTTTAATCTGTCTGGATCTGAAGGATCCAGCGGCCATTCCCTGTGGACACAGTTTCTGTATGAGCTGTATTTCGGGCTATTGGGATCAGAAGGTCTACAGCTGCCCTCAGTGCAGACAGACCTTCACTCCAAGACCGGTTTTAGGTAAAAACTTCATACTGACTGAAGTTGTGGAGAATATCAGGGATGTGGAGTGTGATGTTTGTACTGGGAAAGCTGTCAAGTCCTGTCTGGTGTGTCTGGATTCTTACTGTCAGATTCACTTTGATCGTCACGAGGAATTTCACTCTAAACCACACATAGTGACTGATGCCACTGGACGACTGCAGGAGATGATCTGCCCTCAACATGAGAAACTACTAGAAATGTACTGCAGGACTGACCAGCGCTGTATTTGCATGCTGTGCATGAATGAACACAAGATACATGAAGTATTGCCA [465]

ftr07 ATGGCAGAATCCAGTGGTTTCAGCTGTTCAGTCTGTCTGGATCTGAAGGATCCAGTGACCATTCCCTGTGGACACAGTTACTGTATGAGCTGTATTTCAGACTGCTGGGATCAGAACGTCTACAGCTGCCCTCATTGCAGACAGACCTTCACTCCAAGACCAGTTTTAGGAAAAAACACCATGCTGACTGAAGTGGTGGAGAAACCAAAAGATGTGGAGTGTGATATCTGTTGTGGGAAAGCTGTAAAGTCCTGTCTGGTGTGTCTGGATTCTTACTGTCAGACTCACTTTGATCGTCACGAGGAACTTCACTCTAGACGACACAAAGTGACTGATGCCACTGGACGACTGCAGGAGATGATCTGCCCTCAACATGACAGACTACTAGAAATGTACTGCAGGACTGACCAGCGCTGTATTTGCATTCTGTGCATGAATGAACACAAAACCCATAAAGCATTGCCA [465]

ftr08 ATGGAAAAATCCAATGTTTTTACGTGTTTGATCTGTCTGGATCTGAAGGATCCAGTGGCCATTCCCTGTGGACACAGTTTCTGTATGAGCTGTATTTCAGACTCCTGGGATCAGAAGGTCTACAGCTGCCCTCAGTGCAGACAGACCTTCACTCCAAGACCTGCTTTAGGTAAAAACCTCATCCTGACTGAAGTGGTAGAGAATTTTAGAGATGTGGAGTGTGATGTTTGCACTGGGAAAGCTGTGAAGTCTTGTCTGGTGTGTCTGGAATCTTACTGTCAGACTCACTTTGATCGTCACGAGGAATTTCACTCTAAACGACACAAAGTGACTGATGCCACTGAACAACTGCAGGAGATGATCTGCCCTCAACATGAGAAACTACTAGAAATGTACTGCAGAACTGACCAGCGCTGTATTTGCATGCTGTGCATGAATGAACACAAAACCCATGAAGCATTGCCA [465]

ftr09 ATGGCAGAATCCAGTGTTTTTAACTGTTCAATCTGTGTGGATCTGAAGGATCCAGTGGCCATTCCCTGTGGACACAGTTACTGTATGAGCTGTATTTCAGGCTACTGGGATCAGAAGGTCTACAGCTGCCCTCAGTGCAGACAGACCTTCACTCCAAGACCTGCTTTAAGGAAAAACACCATGCTGGCTGAAGTGGTGGAGAATATCAGGGATGTGGAGTGTGATGTTTGTACTGGGAAAGCTGTGAAGTCTTGTCTGGTGTGTCTGGAATCTTACTGTCAGACTCACTTTGATTGTCATGAAGAATTTCACTCTAGACGACACAAAGTGACTGATGCCACTGGACGACTGCAGGAGATGATCTGCTCTAAACATGACAGACTGCTAGAAATGTACTGCAGAACTGACCAGTGCTGTATTTGCATGCTGTGCATGAATGAACACAAAACCCATGAAGTGTTACCA [465]

ftr10 ATGGCAGAATCCAGTGTTTTCAGCTGTTTAATCTGTCTGGATCTGAAGGATCCAGTGGCCATTCCCTGTGGACACAGTTACTGTATGAGCTGTATTTCAGGCTATTGGGATCAGAAGGTCTACAGCTGCCCTCAGTGCAGACAGACCTTCACTCCAAGACCTGCTTTAGGCAAAAACACCATGCTGGATGAAGCTGCTCGTCCTGCTCAGTCTGTGGAGTGTGACATTTGTACTGAAAAAGCTGTTAAGTCTTGTCTGGTGTGTCTGGAATCTTACTGTCAGACTCACTTTGAAAGTCATGAGGAATTTCACTCTAGACGACACAAAGTGACTGATGCCACTGGACGGCTGCAGGAGATGATCTGCCCTCAACATGACAGACTGCTAGAAATGTACTGCAGGACTGACCAGCGCTGTATTTGCATTTTGTGTATGAATGAACACAAAACCCATGAAGTGTTACCA [465]

ftr11 ATGGCAGAATCCAGTGTTTTCAGCTGTTCAATCTGTCTGGATCTGAAGGATTCAGTGGCCATTCCCTGTGGACACAGTTACTGCATGAGCTGTATTTCAGACTGCTGGGATCAGAAAGTCTACAGCTGCCCTCAGTGCAGACAGTCCTTCACTCCAAGACCTGCGTTAGGAAAAAACACCATGCTGACTGAAGTGATGGAGAATATCAGGGATGTGGAGTGTGACGTTTGTACTGGGAAAGCTGTCAAGTCTTGTCTGGTGTGTCTGGAATCTTACTGTCAGACTCACTTTCAACGTCATGAAGAATTTCATTCTAGACGACACAAAGTGACTGATGCCACTGGACGACTGCAGGAGATGATCTGCCCTCTACATGAGAAACTACTGGAGATTTTCTGTCGAACAGATCAGTGCTGTATTTGTTATCTGTGTATGGATAAACACAAAAACCACGACGTATCAGCT [465]

FTR12 ATGGCAGAATCCACACTTTTCAACTGTTCCCTCTGTTTGGAGCTAAAGGATTCAGTGGCCATTCCCTGTGGACACAGTTACTGTATGAGCTGTATTTCAGACTGCTGGGATCAGAAGGTCTACAGCTGCCCTCAGTGCAGACAGACCTTCACTCCAAGACCTGCTTTAGGGAAAAACACCATGCTGACTGAAGTTGTGGAGAAACTCAAGGATGTGGAGTGTGGTGTTTGTACTGGAAAAGCCATCAAGTCGTGTCTGGTGTGTCTGAACTCTTACTGCCAAAATCATCTTGAACAACACGAGAGTTTCTTCAGAGGTAGACACAATCTGATGGACGCCACTGGACGACTGCAGGAGATGATCTGCCCTCAACATGAGAAACTACTGGAGTTCTTTTGCCGTACTGACCAGCGCTGTGTTTGTTATCTGTGTATGGATAAACACAAAAACCACAACGTATCAGCT [465]

ftr13 ATGGCAGAATGTAGTATTTTTAGCTGTTCAATCTGTCTGGATCTGAAGGATCCAGTGGCCATTCCCTGTGGTCACAGTTACTGCATGAGCTGTATTTCAGACTGCTGGGATCAGAGGGTCTACAGCTGCCCTCAGTGCAGACAGACCTTCACTCCAAGACCTGCTTTAGGGAAAAACACCATGCTGGCTGAAGTGGTGGGGAAACTCAAGGATGTGGAGTGTGATGTTTGTACTGGAAAAGCCGTCAAATCCTGTCTGATGTGTCTGAACTCTTACTGCCAAAATCATCTTGAGCAACACGCGAGTTTCTTCAGAAGTAAACACAATCTCATGGACGCCACTGGACGACTGCAGGAGATGATCTGCCCTCAACATGACAAACTACTGGAGGTTTTCTGTCGTACTGATCAGTGCTGTATATGTTATCTGTGTATGGATGGACACAAAAACCACAACGTATCAGCT [465]

FTR14 ATGGCAGAATCCAGTATTTTCAGCTGTTCAATCTGTCTGGATCTGAAGGGTCCAGTAACTATTCCCTGTGGACACAGTTACTGTATGAGCTGTATTTTAGACTGCTGGGATCAGAAGGTCTACAGCTGCCCTCAGTGCAGACAGACCTTCACTCCAAGACCTGCTTTAGGGAAAAACACCATGCTGGCTGAAGTGGTGGAGAAACTCAAGGATGTGGAATGTGATGTTTGTACTGGAAAAGCTATCAAATCCTGTCTGGTGTGTCTGAACTCTTACTGCCAAAATCATCTTGAACAACACGAGAGTTTCTTCAGAGGTAAACACAATCTGATGGACGCCACTGGACGACTGCAGGAGATGATCTGCTCTCAACATGACAAACTACTGGAGATTTTCTGTCGTACTGATCAGTGCTGTATTTGTTATCTGTGTATGGATAAACACAAAAGCCACGACGTATCAGCT [465]

ftr15 ATGGCAGAAGCTGGTATTTTCAGCTGTTCAATCTGTCTGGATCTGAAGGGTCCAGTAACTATTCCCTGTGGACACAGTTACTGTATGCGCTGTATTTCCGGCTATTGGGATCAGAGGGTCTACATCTGCCCTCAGTGCAGACAGACCTTCACTCCAAGACCTGCTTTAGGGAAAAACACCATGCTGGCTGAAGTGGTGGAGCAACTCAAGGATGTGGAGTGTGATGTTTGTACCGGAAAAGCCGTCAAATCCTGTCTGGTGTGTCTGAACTCTTACTGCCAAAATCATCTTGAACAACACGAGAGTTTCTTCAGAGGTAGACACAATCTGATGGACGCCACTGGACGACTGCAGGAGATGATCTGCCCTCAACATGACAAACTACTGGAGGTTTTCTGCCGCACTGATCAGTGCTGTATTTGTTTGCTGTGTGTGGATGAACACAAAAACCATGAGGTATCAGCT [465]

ftr16 ATGGCAGAATCCAGCATTTTCAGCTGTTCAGTGTGTCTAGATCTGAAGGATCCAGTTACTATTCCCTGTGGACACAGTTACTGTATGAGCTGTATTTCAGGCTGCTGGGATCAGAAGGTCTACAGCTGCCCTCAGTGCAGACAGACCTTCACTCCAAGACCTGCTTTAGGGAAAAACACTATACTGGCTGAAGTGCTGGAGAAACTCAAGGATGTGGAGTGTGATGTTTGTACTGGAAAAGCCATCAAGTCCTGTCTGGTGTGTCTGAACTCTTACTGCCAAAATCATCTTGAACAACACGAGAGTTTCTTCAGAGGTAAACACAATCTGATGGACGCCACTGGACGACTGCAGGAGATGATCTGCCCTCAACATGACAAACTACTGGAGGTTTTCTGTCGTACTGATCAGAAGTGTATTTGTCTTCTGTGTGTGGATGAACACAAAAACCATGAGGTATCAGTT [465]

ftr18 ATGGCAGAAAGCAGTATTTTCAACTGTCTGATTTGTCTGGATCTGAAGGAGCCAGTGACCATCCCCTGTGGACACAGTTACTGTATGAGCTGCATTACTGACTGCTGGAATCAAAGGGTTTACAGCTGCCCTCAGTGCAGACAGACCTTCACTCCAAGACCTGCTTTAAACAAGAATGTGGTGTTTGCTGAAATTGTGGAGAAACTGAAGGATGTGGAGTGTGATGTTTGTACTGGAAAAGCCATCAAGTCGTGTCTGCTGTGTCTGGAATCTTACTGTCAGACTCACTTTGAGCGTCATGAGGCTTTTCGCACCGGTCGACACAAGATAACTGATGCCAGCGGACGAATCCAGGAGATGATCTGCCTAAAACATGATAAACTGCTGGAGGTTTACTGTCGCACTGACCAGAAGAGTATATGCTTACTGTGTATGGATGAACACAAAAATCATAACGTATCTTCT [465]

ftr19 ATGGCAGAAGCCAGTATTTTCAGCTGTTCAGTGTGTCTGGATCTGAAGGAGCCAGTGACCATCCCCTGCGGACACAGTTACTGTATGAACTGCATTACTGACTGCTGGAATCAAAGGGTTTACAGCTGCCCTCAGTGCAGACAGACCTTCACTCCAAGACCTGCTTTAGGTAAAAACACCATGCTGGCTGAAGTGGTGGAGAAAGTGAAGGATGTGGAGTGTGATGTTTGTACTGGAAAAGCCATCAAGTCGTGTCTGCTGTGTCTGGAATCTTACTGTCAGACTCACTTTGAGCGCCATGAGGCTTTTCGCACAAGTCGACACAAGATAACTGATGCCAGCGGACGAATCCAGGAGATGATCTGCCCAAAACATGATAAACTGCTGGAGGTTTACTGTCGGACTGACCAGAAGAGTATATGCTTACTGTGTATGGATGAACACAAAAATCATGACGTATCTTCT [465]

ftr20 ATGGCAGAGGGCAGGTTTTTTGACTGTCCAATTTGTTTGGATCTGAAGGAGCCAGTGACCATCCCCTGTGGACACAGTTACTGTATGAACTGCATTACTGACTGCTGGAGTCAAAGGGTTTACAGCTGCCCTCAGTGTAGACAGACCTTCACTCCAAGACCTGCTTTAAACAAAAATGTGGTGATGGCAGAAATGGTGGAGAATCTAAAAGATGTGGAGTGTGATGTTTGTACTGGAAAAGCCATCAAGTCGTGTCTGCTGTGTCTGGAATCTTACTGCCAGACTCACTTTGAGCGTCATGAGGCTTTTCGCACCGGTCGACACAAGATAACTGATGCTACTGGACGAATCCAGGAGATGATCTGCCCAAAACATGATAAACTGTTGGAGGTTTACTGTCGCACTGACCAGAAGTGTATATGCTTACTGTGTATGGATGAACATAAAAATCATGACGTATCTTCT [465]

ftr22 ATGGCAGAATTCAATAGTTTCAGCTGTTCAGTGTGTCTGGATCTGAAGGAGCCAGTGACCATCCCCTGTGGACACAGTTACTGTATGAGCTGCATTACTGACTGCTGGAATCAAAGGGTTTACAGCTGCCCTCAGTGCAGACAGACCTTCACTCCAAGACCTGCTTTAAACAAGAATGTGATGCTGGCAGAAATGGTGGAGAAAGCAAAGGATGTGGAGTGTGATGTTTGTAATGGGAAAGCTGTCAAATCCTGTCTGTTGTGTCTCGAATCTTACTGTGAAAGTCATTTTGAGTGTCATGAAGAATCGCGCTCAAAGCGACACAAAGTGACTGATGCCACTGGACGAATCCAGGAGATGATCTGCCCTAAACATGACCGACTGCTGGAGGTTTACTGTCGGACTGACCAGAAGTGTGTATGTTTAATGTGTATGGATGAACATAAAAATCACGACGTTTCAGCT [465]

ftr23 ATGGCAGAAAGCAGTATTTTCAGTTGTTCAGTCTGTCTGGATCTGAAGGAGCCAGTGACCATCCCCTGTGGACACAGTTACTGTATGAACTGCATTACTGACTGCTGGAATCAAAGGGTTTACAGCTGCCCTCAGTGCAGACAGACCTTCACTCCAAGACCTGCTTTAAACAAGAACGTGGTGATGGCAGAAATGGTGGAGAAACTGAAGGATGTGGAGTGTGATGTTTGCACAGGAAAAGCTGTTAAATCCTGTCTGATGTGTCTGAACTCTTACTGTCAAACTCACCTTGAACAACACGATAGCTTCTTTAAAGATAGACATCATTTAATCAATGCCACTGGACGACTGAGGCAGATGATCTGCTCTAAACATGACCGACTGCTGGAGGTTTACTGTCACACAGACCAAAAGTGCATTTGTTTACTGTGTATGGATGAACACACAGGTCATCAAGTTTCAATT [465]

ftr24 ATGGCAGAAGCCAATATTTTCAACTGTTCGATCTGTCTGGATCTGAGGGAGCCAGTGACCATCCCCTGCGGACACAGTTATTGCATGAACTGTATTACAGACTACTGGAATCAAAGGGTTTACAGCTGCCCTCAGTGCAGAGAAACCTTCACTCCAAGACCTGCTTTAAACAAAAACGTGATGTTTGCTGAAATTGTGCAGAAACTGAGGGATGTGGAGTGTGATGTTTGCACCGAAAAAGCTGTTAAATCCTGTCTGGCGTGTCTACAGTCTTACTGTCAAACTCACTTTGAGCGCCATGAGGAGTTTCACTCCGGCAGACATAAAGTGACCAAAGCTACTGGACAACTGAAGCAGATGATCTGCCCAAAACATGACAAACTGCTGGAGGTTTACTGTCGCACTGATCAGAAGTGCATTTGTTTACTGTGTGTAGACGAACATAAAAATCATGACGTATCGACT [465]

ftr25 ATGGCAGAAGCTAATGTTTTCAGCTGTTCAGTGTGTCTGGGTCTGAAGGAGCCAGTGACCATCCCCTGCGGACACAGTTACTGTATGAACTGCATTACTGACTGCTGGAATCAAAGGGTTTACAGCTGCCCTCAGTGCAGACAGACCTTCACTCCAAGACCTGCTTTAAACAAGAACGTGGTGTTTGCTGAAATTGTGGAGAAACTGAAGGATGTGGAGTGTGATGTTTGTACTGGGAAAGCTGTTAAGTCCTGTCTGATGTGTCTGAACTCTTATTGTCAAACTCACCTTGAACAACATAACGGTTTCTTTAAAGATAGACATCATTTAATCAATGCCACTGGACGACTGAGAGAGATGACCTGCCCTAAACATGACCGATTGCTGGAGGTTTACTGTCGGACTGACCAGAAGTGCATTTGTTTATTGTGTATGGATGAACACAAAAATCATGACGTTTCAGCT [465]

ftr26 ATGGCAGAATCCAGCACTTTCAGCTGTTCAATCTGTAAGGATCTGAGGGAGCCAGTGACCATCCCCTGTGGACACAGTTACTGTATGATCTGCATTACTGACTGCTGGAGTCAAAGGGTTTACAGCTGCCCTCAGTGCAGACAGACCTTCACTCCAAGACCTGCTTTAAACAAGAATGTGGTGATGGCAGAAATGGTGGAGAATCTGAAGGATGTGAAGTGTGATGTTTGCGCTGGGAAAGCTGTGAAGTCGTGTCTGCTGTGTCTGAACTCTTACTGTGAAACCCATTTTGAATGTCATGAAGTCTTTCATTCAAGTCGTCATAAAGTGACCGATGCCACCGGACGAATCCAGGAGATGATCTGCTCTCAACATGACCGACTGCTGGAGGTTTACTGTCGGACTGACCAGAAGTGTGTATGTTTAATGTGTATGGATGAACATAAAAATCATGACGTTTCAGCT [465]

ftr27 ATGGCAGAAGCCAGCATTTTCAGCTGTTCAATCTGTCTGGATCTGAAGGACCCAGTGACCATCCCCTGTGGCCACAGTTATTGTATGAACTGCATTACTGAATACTGGAATCGATCGATTAATAGCTGCCCTCAGTGCAGACAGACCTTCACTCCAAAACCTGCCTTAAACAAGAATGTGATGTTGGCAGAAATGGTGGAGAAAGTGAAGGATGTGGAGTGTGATGTTTGTAATGGGAAAGCTGTTAAATCCTGCCTAGTGTGTCTCGAATCTTACTGTCAGTGCCATTATGAGTCTCACGAAGAATCTCGTTCAAAGCGACATAAGATAACTGATGCCACTAGACGAATCCAGGATATAATCTGCTCCAAACACGACCGACTGCTGGAGGTTTACTGTCATTCTGATAAGCAATGTATATGTTTAATGTGTATGGATGAACACAAAAATCACGATGTTTCAGCT [465]

ftr28 ATGGCAGAATCCAGCTTTTTCAGCTGTGCGGTGTGTCTGGATCTAAAGGATCCAGTCTCCATTCCGTGTGGACACAGTTACTGTATGAGCTGCATCACAGACTGCTGGAATCAGAAGGTCTACAGCTGCCCTCAGTGCAGACAGACCTTCAGCCCCAGACCCGCTTTAGCTAAAAACACCATGCTGGCTGAAGTGCTGGAGAAACTGCAGGATGTGGAGTGTGACGTCTGTACTGGAAGAGCCGTCAAGTCCTGTCTGGTGTGTCTGAACTCTTACTGTCACACTCATTTTCAGCTCCATCAAGAACTGAATCCTGGACAACACAAAGTGACTGAAGCCACTCATAAACTGCAGGAGATGATCTGTCAACAACACAAGAAACTCCTGGAGATCTTCTGCCGCACTGATCACTGCTGTATATGTTATCTGTGTCTGGATCAACACAAACACCATGACGTTTCAGCT [465]

ftr29 ATGGCAGAATCCAGTCTTTTCAGCTGTGCGGTGTGTCTGGATCTGAAGGATCCAGTCTCCATTCCCTGTGGACACAGTTACTGTATGAGCTGCATCACAGACTGCTGGAATCAGAAGGTCTACAGCTGCCCTCAGTGCAGACAGACCTTCAGCCCCAGACCCGCTTTAGCTAAAAACACCATGCTGGCTGAAGTGCTGGAGAAACTGCAGGATGTGGAGTGTGACGTCTGTACTGGAAGAGCCGTCAAGTCCTGTCTGGTGTGTCTGAACTCTTACTGTCACACTCATTTCCAGCGCCATCAAGAAATTCACCAAGGACGACACAAAGTGACTGAAGCCACTCATAAACTGCAGGAGATGATCTGTCCTCAACACAAGAAACTCCTGGAGATCTTCTGCCGCACTGATCACTGCTGTATTTGTTATCTGTGTCTGGATCAACACAAACACCATGACGTTTCAGCT [465]

ftr30 ATGGCAGAATCCAGTGTTTTCAGCTGTTCGGTGTGTCTGGATCTGAAGGATCCAGTCTCCATTCCGTGTGGACACAGTTACTGTATGAGCTGCATCACAGACTGCTGGAATCAGAAGGTCTACAGCTGCCCTCAGTGCAGACAGACCTTCAGCCCCAGACCCGCTTTAGCTAAAAACACCATGCTGGCTGAAGTGCTGGAGAAACAGCAGGATGTGGAGTGTGACGTCTGTACTGGAAGAGCCGTCAAGTCCTGTCTGGTGTGTCTGAACTCTTACTGTCACACTCATTTCCAGCTACATCAACAACTGAATCCGGGACAACACAAAGTGATTGAAGCCACTCATAAACTGCAGGAGATGATCTGTCCTCAACACAAGAAACTCCTGGAGATCTTCTGCCGCACTGATCACTGCTGTATTTGTTATCTGTGTGTGGATCAACACAAACACCATGACGTTTCAGCT [465]

ftr31 ATGGCAGAATCCAGTGTTTTCAGCTGTGCGGTGTGTCTGGATCTGAAGGATCCAGTCTCCACTGCCTGTGGACACAATTACTGTATGAGCTGCATCACAAACTGCTGGAATCAGAAGGTCTACAGCTGCCCTCAGTGCAGACAGACCTTCAGCCCCAGACCCGCTTTAGCTAAAAACACCATGCTGGCTGAGATGGTGGAGAAACTGCGGGATGTGGAGTGTGACGTCTGTTCTGGAAGAGCCGTCAAGTCCTGTCTGGTGTGTCTGAACTCTTACTGTCACACTCATTTCCAGCTCCATCAACAACTGAATCCAGGACAACACAAAGTGACTGAAGCCACTCACAGATTGAAGAAATTGATCTGTCCTCAACATGAGAAACCCCTGGAGATCTTCTGCCGCACTGATCACTGCTGTATATGTTATCTGTGTATGGATCAACACAAAAACCACAACGTTTCAGCT [465]

ftr33 ATGGCAGAATCCAGTGTTTTCAGCTGTTCGGTGTGTCTGGATCTAAAGGATCCAGTGGCCATTCCGTGTGGACACAGTTACTGTATGAGCTGCATCACAGACTGCTGGAATCAGAAGGTCTACAGCTGCCCTCAGTGCAGACAGACCTTCAGCCCCAGACCCGCTTTAGCTAAAAACACCATGCTGGCTGAAGTGCTGGAGAAACTGCAGGATGTGGAGTGTGACGTCTGTACTGGAAGAGCCGTCAAGTCCTGTCTGGTGTGTCTGAACTCTTACTGTCACACTCATTTTCAGCGCCATCAACAACTGAATCCGGGACGACACAAAGTGACTGAAGCCACTCATAAACTGCAGGAGATGATCTGTCCTCAACACAAGAAACTCCTGGAGATCTTCTGCCGCACTGATCACTGCTGTATTTGTTATCTGTGTCTGGATCAACACAAACACCATGACGTTTCAGCT [465]

ftr34 ATGGCAGAATCCAGTCTTTTCAGCTGTTCGGTGTGTCTGGATCTGAAGGATCCAGTCTCCATTCCCTGTGGACACAGTTACTGTATGAGCTGCATCACAGACTGCTGGAATCAGAAGGTCTACAGCTGCCCTCAGTGCAGACAGACCTTCAGCCCCAGACCCGCTTTAGCTAAAAACACCATGCTGGCTGAAGTGCTGGAGAAACTGCAGGATGTGGAGTGTGACGTCTGTACTGGAAGAGCCGTCAAGTCCTGTCTGGTGTGTCTGAACTCTTACTGTCACACTCATTTTCAGCGACATCAAGAAATTCACCCAGGACAACACAAAGTGACTGAAGCCACTCATAAACTGCAGGAGATGATCTGTCCTCAACATGAGAAACCCCTGGAGATCTTCTGCCGCACTGATCACTGCTGTATTTGTTATCTGTGTGTGGATCAACACAAACACCATGACGTTTCAGCT [465]

ftr35 ATGGCAGAATCCAGTCTTTTCAGCTGTTCGGTGTGTCTGGATCTGAAGGATCCAGTCTCCATTCCCTGTGGACACAATTACTGTATGAGCTGCATCACAGACTGCTGGAATCAGAAGGTCTACAGCTGCCCTCAGTGCAGACAGACCTTCAGCCCCAGACCCGCTTTAGCTAAAAACACCATGCTGGCTGAAGTGCTGGAGAAACTGCAGGATGTGGAGTGTGACGTCTGTACTGGAAGAGCCGTCAAGTCCTGTCTGGTGTGTCTGAACTCTTACTGTCACACTCATTTTCAGCGCCATCAAGAAATTCACCCAGGACGACACAAAGTGACTGAAGCCACTCATAAACTGCAGGAGATGATCTGTCCTCAACATGAGAAACCCCTGGAGATCTTCTGCCGCACTGATCACTGCTGTATTTGTTATCTGTGTCTGGATCAACACAAACACCATGACGTTTCAGCT [465]

ftr36 ATGGCAGAATCCAGTCTTTTCAGCTGTTCGGTGTGTCTGGATCTGAAGGATCCAGTCTCCATTCCCTGTGGACACAGTTACTGTATGAGCTGCATCACAGACTGCTGGAATCAGAAGGTCTACAGCTGCCCTCAGTGCAGACAGACCTTCTGCCCCAGACCCGCTTTAGCTAAAAACACCATGCTGGCTGAAGTGCTGGAGAAACTGCAGGATGTGGAGTGTGACGTCTGTACTGGAAGAGCCGTCAAGTCCTGTCTGGTGTGTCTGAACTCTTACTGTCACACTCATTTTCAGCGACATCAAGAACTGAATCCAGGACAACACAAAGTGACTGAAGCCACTCACAAACTGCAGGAGATGATCTGTCCTCAACACAAGAAACTCCTGGAGATCTTCTGCCGCACTGATCACTGCTGTATATGTTATCTGTGTGTGGATCAACACAAACACCATGACGTTTCAGCT [465]

ftr37 ATGGCAGAATCTAGTGTTTTCAGCTGTGCAGTGTGTCTGGATCTGAAGGATCCAGTCTCCACTGCCTGTGGACACAATTACTGTATGAGCTGCATCACAAACTGCTGGAATCAGAAGGTCTACAGCTGCCCTCAGTGCAGACAGACCTTCAGCCCCAGACCCGCTTTAGCTAAAAACACCATGCTGGCTGAAGTGCTGGAGAAACTGCAGGATGTGGAGTGTGACGTCTGTACTGGAAGAGCCGTCAAGTCCTGTCTGGTGTGTCTGAACTCTTACTGTCACACTCATTTTCAGCGCCATCAAGAGATTCACCCAGGACAACACAAAGTGACTGAAGCCACTCACAAATTGAAGAAGTTGATCTGCCCTCAACATGAGAAACCCCTGGAGATCTTCTGCCGCACTGATCAGCTATGTATATGTTATCTGTGTATGGATCAACACAAAAACCACAACGTTTCAGCT [465]

ftr38 ATGGCAGAATCCAGTGTTTTCAGCTGTTCGGAGTGTCTGGATCTGAAGGATCCAGTCTCCATTCCCTGTGGACACAGTTACTGTATGAGCTGCATCACAGACTGCTGGAATCAGAAGGTCTACAGCTGCCCTCAGTGCAGACAGACCTTCAGCCCCAGACCCGCTTTAGCTAAAAACACCATGCTGGCTGAAGTGCTGGAGAAACTGCAGGATGTGGAGTGTGACGTCTGTACTGGAAGAGCCGTCAAGTCCTGTCTGGTATGTCTGAACTCTTACTGTCACACTCATTTCCAGCTCCATCAAGAACTGAATCCAGGACAACACAAAGTGATTGAAGCCACTCACAGATTGAAGGAGATGATCTGCCAACAACACAAGAAACTCCTGGAGATCTTCTGCCGCACTGATCACTGCTGTATATGTTCTTTGTGTCTCGATGGACATAAAAACCATGACGTTTCAGCT [465]

ftr40 ATGGCAGAAGCAAGATTTTTCTTGTGTCCAGTCTGTCTGGAACTGAAGGATCCTGTGAGCCTCCACTGTGGACACAATTATTGTAAGGGCTGTATTAGCGGCTTCTGGGATCAGAAGGTCTACAGCTGCCCTCAGTGCAGACAGACCTTCAGTCAAAGACCTGCTTTAGCTAAAAACACCATGCTGGCTGAAGTGGTGGAGAAGCTAAAGGATGTGCAGTGTGATGTCTGCACTGGAAAAGCCATCAAGTCCTGTCTGCAGTGTCAGGAATCTTACTGTCAAACTCATTTTGAGAACCATGAAGAGTTTCACTTTCGTTCACACAAAGTGATTGATGCAACTGGACAACTGCAGGACATGATCTGCCAGAAACATAAGAAAGAGCTAGAAATCTACTGTATCACTGACCAACAGTGCATCTGTGAGCTGTGTGAGTTTGAACATACAACTCACGAACTATCAGTT [465]

ftr41 ATGGCAGAGGTGAGAATTTTTATGTGTCCAGTGTGTTTGGATCTAAAGGATCCGGTGACCCTCCACTGCGGACACAGCTATTGTAAGAGCTGTATTACAGACTTCTGGGATCAGAAGATCTACAGCTGCCCTCAGTGTAGACAGAGCTTCACTCCAAGACCTGCTTTAGCTAAAAACACCATGCTGGCTGAAGTGGTGGAGAAGCTCAAAGATGTGCAGTGTGATGCCTGTACTGGAAAAGCCGTCAAGTCCTGTCTGCAGTGTCAAGAATCTTACTGTCAAACTCATTTTGAGCGTCATGAGGAGTTTCACTCTCGTCCACACAAAGTGATTGATGCAACTGGACAACTGCGGGACATGATCTGCCAGAAACATGGGAAAGAGCTGGAAATCTACTGTATTACTGACCAACAATGCATCTGTGAGCTGTGTGAGTATGAACATAAAAACCACGCAGTATCAACA [465]

ftr42 ATGGCAGAAACCAGATTTTTCTTGTGTCCAGTGTGTCTGGATCTAAAGGATCTGGTGGCTATTCACTGTGGACACAGCTATTGTAAGAGCTGTATTACAGACTTCTGGAATATGAAGATCTACAGCTGCCCTCAGTGCAGACAGACCTTTAGTCCAAGACCTGCTTTAGCTAAAAACACCATGCTAGCTGAAGTGGTCGACAAACTAAAGGATGTGCAGTGTGATGCCTGTACTGGAAAAGCCATCAAGTCCTGTCTGCAGTGTCTGGAATCTTACTGTCAAACTCATTTTGAGCGTCATGAGGAGTTTCACTCTCGTCCACACAAAGTGATTGATGCAACTGGACGACTGCAGGACATGATCTGCCCAAAACATGAGAAAGAGCTAGAAGTCTATTGTATTACTGACCAACAGTGCATCTGTGAGCTGTGTGAGTATGAACATAAAAACCACGCAGTATCAGCT [465]

ftr43 ATGGCTGAAGGTGGTGTTTTCATGTGTCCGGTGTGTCTGAATCTGCAGGATCCAGTGACGATTCCCTGTGGACACAGTTACTGCATGAGCTGCATCACAGACTGCTGGAATCAGAAGATCTACAGCTGTCCTTTATGCAAACAGAGCTTCACTCCGAGACCTGCTTTAGCTAAGAATGTGGTGTTTGCTGAAATGCTGGAGAAACTGCAGGATGTGGAGTGCGACGCCTGCACTGGAAAAGCTGTGAAGTCCTGTCAGGAGTGTAGAAACTCTTATTGTCCAGATCACCTCCAACAGCACGAGAGTCTCTTCAGAGGTGGACACAATCTGATGGAGGCCACTGGACGACTGCAGGAGATGATCTGCCCTCAGCATAATAAAGTGATGGAGATTTACTGCCGCACCGACCAGCGCTGCATCTGTGTGCTGTGTGTGGATGAACACAAACATCACGATGTATCTGCT [465]

ftr44 ATGGCAGCAGCGGGTGTCTTCATGTGTCCAGTGTGTCTGGATCTGAAGAGTCCAGTAACGATTCCCTGTGGACACAGTTACTGCATGAGCTGCATCACAGACTGCTGGAATCAGAAGATCTACAGCTGTCCTTTATGCAAACAGAGCTTCACTCCGAGACCTGCTTTAGCTAAGAATGTGGTGTTTGCTGAAATGGTGGAGAAACTGCAGGATGTGGAGTGCGACGCCTGCACTGGAAAAGCTGTGAAGTCCTGTCAGGAGTGTAGAAACTCTTATTGTCCAGATCACCTCCAACATCACGAGAGTCTCTTCAGAGGTGGACACAATCTGATGGAGGCCACTGGACGACTGCAGGAGATGATCTGCCCTCAGCATAATAAAGTGATGGAGATTTACTGCCGCACCGACCAGCGCTGCATCTGTATGCTGTGTGTGGATGGACACAAACATCACGACGTGACAATC [465]

ftr45 ATGGCAGCAGCGAGTGTCTTCACGTGTCCGGTGTGTCTGGACCTGCAGGACCCAGTGACGATTCCCTGTGGACACAGTTACTGCATGAGCTGCATCACAGACTGCTGGAATCAGAAGATCTACAGCTGTCCTTTATGCAAACAGAGCTTCACTCCGAGACCTGCTTTAGCTAAGAATGTGGTGTTTGCTGAAATGCTGGAGAAACTGCAGGATGTGGAGTGCGACGCCTGCACTGGAAAAGCTGTGAAGTCCTGTCAGGAGTGTAGAAACTCTTATTGTCCAGATCACCTCCAACAGCACGAGAGTCTCTTCAGAGGTGGACACAATCTGATGGAGGCCACTGGACGACTGCAGGAGATGATCTGCCCTCAGCATAATAAAGTGATGGAGATTTACTGCCGCACCGACCAGCGCTGCATCTGTATGCTGTGTGTGGATGAACACAAACATCACGACGTGACAATC [465]

ftr49 ATGGCAGAAGTTGATATTTTCATGTGTCCGGTGTGTCTGGATCTGAAGAATCCAGTGACGATTCCCTGTGGACACAGTTACTGCATGAGCTGCATCACAGACTGCTGGAATCAGAAGATCTACAGCTGTCCTTTATGCAAACAGAGCTTCACTCCGAGACCTGCTTTAGCTAAGAATGTGGTGTTTGCTGAAATGCTGGAGAAACTGCAGGATGTGGAGTGCGACGCCTGCACTGGAAAAGCTGTGAAGTCCTGTCAGGAGTGTAGAAACTCTTATTGTCCAGATCACCTCCAACAGCACGAGAGTCTCTTCAGAGGTGGACACAATCTGATGGAGGCCACTGGACGACTGCAGGAGATGATCTGCCCTCAGCATAATAAAGTGATGGAGATTTACTGCCGCACCGACCAGCGCTGCATCTGTGTGCTGTGTGTGGACGAACACAAAAATCACGACGTGACAATC [465]

ftr51 ATGGCCGAAGCCAGAATTTTCACTTGTCCTGTGTGTCTGGATCTGAAGCATCCAGCGGCCATTCCCTGTGGCCACAGTTACTGTAAGAGCTGCATTACGGACTGCTGGGATCAGAAGGTCTACAGCTGCCCTCAGTGCAGACAGACCTTCAGTCTCAGACCCGCGCTAGCTAAAAACACCATCCTGGCTGAAGTGGTGGAGAAACTGAAGGATGTGCCGTGTGACGTCTGCACTGGAACGGCTGTGAAGTCCTGCCTGGTGTGTCTGAGCTCCTACTGCGAGTCTCATCTCGAACAACACGAGAGTTTATTTAAAGGGAGACACCGTCTGACTGAAGCCACTGGACGACTGCAGGAGATGATCTGCCATGACCATGACAAGCTCCTTGAGGTTTTCTGCCGCACGGATCAGAAGTGTATATGTCTGCTGTGTATGGACGAGCACAAAAACCACGACGTCTCAGCT [465]

ftr53 ATGGCTGAAGCTCGAATTTTCAATTGTCCGGTGTGTTTGGATCTTAACGATCCAGTGACCATTCCGTGTGGACACAGTTACTGTAAGAGCTGTATTACTGGCTGCTGGAATCAAAGGGTCTACAGCTGCCCTCAGTGCAGACAGGCCTACAGTCCAAGACCTACTTTAGGTAAAAACACCATTCTGGGTGAAATGGTGGAGAAACTGAAGGAAGTGCAGTGTGACGTCTGTACTGGAAAAGCAGTGAAGTCCTGTATGGCTTGTCTAAACTCTTACTGTCAAAGTCATCTTGAACAACATGAGGATTTATTTAGAGGAAAACACAATTTGATGGATGCCACCACACAGCTACAGGGGATAGTCTGCCATAAACATGAGAAGATCAAGGAGGTATTTTGCCGCACAGATAATAAGTGTATTTGTGTGCTGTGCATGGATGAACATAAAAACCACAACGTATCAGCG [465]

ftr54 ATGGCTGAAGGCAGGCTTTTGAGCTGTTCAATCTGTCTAGATCTGAACAATCCGGTGACCATCCCTTGTGGACACAACTACTGTATGAACTGTATTAGACGTCACTGGGATCAAAGAGTTTACAACTGTCCTCAGTGCAGACAGAACTTCGATGCAAGACCTTTTTTAGGGAGGAATATGATGGTTGCTGAAATGGTGGAGAGATTCAAGGATGTGCAGTGTGACGTCTGCCCAGGCAAAGCCATCAAGAGCTGTTTGTTGTGTCTGAACTCTCTCTGTCAAATTCACTTCCAACAACATGAGGATGTTTTCGAAGGTAGACACTGTTTGATAGATGCCACCGATCAGCTTCGGGACATGATCTGTCCAATACACAATGAGCTTTTGGAGATTTTTTGTCGTACTGACCAGATGAGCATTTGTATACAGTGTAGGGGTATTCACAGAAACCATGATGTGTCAACA [465]

ftr55 ATGGCTGAAGCCAGTGTTTTTGTCTGTCCAGTGTGTCTGGATCTGAAGGATCCAGTAACAATTCCATGTGGACACAGTTACTGTATGAGCTGTATTACAGAATTCTGGGATCAGAAGATCTACAGCTGCCCTCAGTGCAGACAGACCTACAAGCCAAGACCAGTTTTAGGTAAAAACACAATGCTGGCTGAAGTGGTGGAGCAGCTGAAGGACGTGAAGTGTGACGTCTGTACTGGAAAAGCGGTCAAGTCCTGTCTGGTGTGTCTGGAATCGTATTGCCTAACTCATTTTGAGCATCATGAGGAATTTCACTCAGGACGACACAAAGTGACTGACGCCATTGGTCATTTGCAGCAGATGATGTGCCGTGAGCATAATAAGATTCTGGAGGTTTTTTGTAACACTGATCAGCAGTACATTTGCGTGCTTTGTATGGATAAACATAGAAACCATCACGTATCAGCT [465]

ftr56 ATGGCTGAATCCAGGTTTTTCAGCTGTCCAGTGTGTTTGGAGTTGAAGAATCCAGTGGCCATTCCATGTGGACACAGTTACTGTATGAGCTGCATTACCGACTACTGGCATCACAAGGTTTATAGCTGCCCTCAGTGCAGACAGACCTTCAGTCCAAGACCTGCTTTAAATAAAAACACCATGCTGGCTGAAGTGGTGGAGCAACTGAAGGACGTGGAGTGTGACAGCTGTACTGGAAAAGCCATCAAGTCCTGTCTGGTGTGTCTGAACTCTTACTGTCAAAATCATCTTGAACAACATGAGAATCTCTTCAAAGGTAGACACAACCTAATAGACGCTACTGGACGGCTTCAGGAGATGATCTGCCGTAAACATGATAAACTCCTAGAAATTTACTGCCGTACAGACCAGAGGTGTATTTGTATGCTCTGTGTGGATGAACACAAAGATCATGAAGTATCAACT [465]

ftr57 ATGGCAGAAGTTAGATTTTTCATGTGTCCAGTGTGTCTGGATCTGAAGGACCCGGTGACCATTCCCTGTGGACACAGTTACTGTAAGACCTGCATTACAGGCTGCTGGGATCAGAAGGTCTACAGCTGCCCTCAGTGCAGGGAAGCCTTCAATCCGAGACCTGCTTTAGCTAAAAACACCATTCTCGCTGAAATGGTGGAGAAACTAAAGGATGTGCAGTGTGACGTCTGTACTGGAAAAGCAATCAAGTCCTGTCTGGTGTGTCAGGAATCTTACTGTCGAACTCATTTTGATCGTCATGAGGAGTTTCACTCTCGTCCACACAAAGTGATTGATGCCAGAGAACGACTGCAGGACATGATCTGCCGGAAACATGAGAAGGAGCTAGAAATGTACTGTATCACTGATCAAATGTGCATATGTCTGATGTGTGAGTATGAACATAAAAACCACGAAATGTCAACA [465]

ftr58 ATGGCAGAAGCAAGAATTTTCATGTGTTCAGTGTGTCTGGATCTGAAGGACCCAGTGGCCATCCACTGTGGACACAGTTACTGTAAGAGCTGCATTACAGACCACTGGAATCAGAAGGTCTACAGCTGCCCTCAGTGCAGAGAAACCTTCAAGCCGAGACCTGCTTTAGCTAAAAACACCATTCTGGCTGAAATGGTGGAGAAACTGAAGGATGTGCAGTGTGACGTCTGTACTAAAAAAGCCATCAAGTCCTGCCTGGTGTGTCAGGAATCTTACTGTCGAACTCATTTTGAGCGACATGAGGAGTTTCACTCTCGTCCACACAAAGTGATTGATGCCACTGAACGACTGCAGGACATGATCTGCCATAAACATGAGAAACACCTAGAACTATACTGCATCACTGATCTACAGTACATCTGTGTGATTTGTGAGTATGAACATAAAAACCACAAAGTATCTGCT [465]

ftr59 ATGGCAGAAGCTCGAGTTTTCATGTGTTTAGTGTGTCTGGATTTGAAGGACCCGGTGACCATTCCCTGTGGACACAGTTATTGTAAGAGCTGCATTACAGGCTGCTGGGATCAAAAGGTCCACAGCTGCCCTCAGTGCAGAGAAACCTTCAGTCCGAGACCTGCTTTAGCTAAAAACACCATTCTGGCTGAAATAGTGGAGAAACTGAAGGATGTGCAGTGTGACGTCTGTACTGAAAAAGCCATCAAATCCTGCCTGGTGTGTCAGGAATCTTACTGTCAAACTCATTTTGAGCGCCATGAGGAGTTTCACTCTCGTCCACACAAAATGATTGACGCCACTAAACGACTGCAGGACATGATCTGCCGGAAACATGAGAAAGAGCTTGAAATGTACCATGACACTGACCAGCAGAGCATCTGTGAACTGTGTGATTATAAACAAAAAAAACACACAGTGTCATAC [465]

ftr61 ATGGCAGAAGCAAATCTATTCATCTGTCCAATTTGTCTGGATCTGAAGGATCCAGTCACCATTTCCTGTGGACACAGTTTCTGTATGAGCTGCATTACAGACTGCTGGAATCTGAAGGTTTACAGCTGTCCTCAGTGCAGACGGACCTTCACTCCAAGACCTGCTTTAGGTAAGAATGTGATGCTCGCTGAAATGCTGGAGAAACTGAAGGATGTGGAGTGTGACGTCTGTACTGGAAAAGCTGTCAAGTCCTGTCTAGTGTGTCTGAACTCTTACTGTCAACATCACCTGCAGCAACATCAGACATTATTCAGAAGCAAACACAAACTGACTGACGCCACTGGACGACTACAAGAAATGATCTGCACAAAACATGAAGAACCGCTGAAAATCTACTGTAGGACTGACCAGCAGTGTGTGTGTTATCTGTGTATGGATGAACACAAAAACCATGAGGTGACGGCT [465]

ftr62 ATGGCAGAATCAAGTGTCTTCAGCTGTTCAATCTGTCTGGATCTGAAGGATCCAGTCACCCTTTCCTGTGGACACAGGTTCTGTATGAGCTGCATTACAGACTGCTGGAATCTGAAGGTTTACCGCTGTCCTCAGTGCAGACGGACATTCACTCCAAGACCTGCTTTAAATAACAATGTGATACTTGCTGAAATGCTGGAGGAACTGAAAGATGCGGAGTGTGACGTCTGTACTGGAAAAGCTGTCAAGTCCTGTCTAGTGTGTCTGAACTCTTACTGTCAACATCACCTGCAACAACATCAGAATTTATACAGCAGCAAACACAAACTGACTGACGCCACTGGACGACTACAAGAGATGATCTGCACAAAACATGAAGAACCGCTGAAAGTCTACTGCAGGACTGACCAGCAGTGTGTGTGTTATCTGTGTATGGATGAACACAAAAACCATGAGGTGACGGCT [465]

ftr63 ATGGCAGAAGCCAGTATTTTCAGCTGTTCAGTTTGTCTAGATCTAAAGGATCCAGTAACCATTAACTGTGGACACAGTTACTGTATGAGCTGCCTTACAGATTGCTGGAATAAGAAAGTTTACAGCTGCCCGCAGTGCAGAAAAACCTTCACCCCAAGACCTGCGTTGGGTAAAAACATCATTCTGGCGGAAATGGTGGAGAAAATGAAGGATATGCAGTGCGACGTCTGCACTGGAAAAGCCGTCAAGTCCTGTCTGGTGTGTATAGAATCCTACTGTCAGATTCATTTCAATCGTCATGAAGAATTTCGCTCAGGACCACACAAAGTGATTGATGCCACTCGACGAATCAAGCAGATGATCTGTCCTCAACATGGGAAACAAGTGGAAATCTACTGCCACACTGACAAGACCTGTATTTGTTGCCTGTGTATGGGTAAACACAAAAACCACAGGGTAACAGCC [465]

ftr64 ATGGCGGAGGCCAGTATTTTTAGCTGTCCAGTTTGCCTGGATCTGAAGGATCCAGTGACCATTCCCTGTGGCCACAGTTACTGTATGCGCTGTATCACAGACTGCTGGAACCAGACGGTTTACAGCTGCCCTCAGTGCAGACAGACCTTCACACCAAGACCTGCTCTATCCAAAAATGTGGTGTTTGCTGACATGCTGGAGAAGCTGAAGGATGTCGAGTGCGACGTTTGCACTGGAAAAGCTATGAAGTCCTGTTTAGTGTGTCTCAGCTCTTACTGTCCGGGTCACCTCCAACAACATGAGACTTTTTTTAAAGGGCAGCACAAGTTGATGGATGCCACTAGACGACTACAGGAGGCCATGTGCCGTAAACATGATAAACATTTGGACATCTACTGTCGAACTGACCAGCAGTGCATTTGTTATTTGTGTATTGAGAAGCATAAAAACCATGACGTAACAGCC [465]

ftr65 ATGGCAGAATTCAGTGTTTTCAGCTGTGCGGTGTGTCTGGATCTAAATGATCCGGTCTCCATTCCGTGTGGACACAGTTACTGTATGAGCTGCATCACAGACTGCTGGAATAAGAAGGTCTACAGCTGCCCTCAGTGCAGACAGACCTTCAGCCCCAGACCCGCTTTAGCTAAAAACACCATGCTGGCTGAAGTGCTGGAGAAACTGCAGGATGTGGAGTGTGACGTCTGTACTGGAAGAGCCGTCAAGTCCTGTCTGGTGTGTCTGAACTCTTACTGTCACACTCATTTTCAGCTCCATCAAGAGATTCACCCAGGACAACACCAACTGACTGAAGCTACTCACAGATTGAAGGAGATGATCTGTCCTCAACATGAGAAACTCCTGGAGATCTTCTGCCGCACTGATCACTGCTGTATTTGTTATCTGTGTGTTGATCAACACAAACACCATGACGTTTCAGCT [465]


Protein

ftr01 MAEASFFSCSVCLDLKGPVTIPCGHSYCMSCITDCWDQKVYSCPQCRNTFTSRPVLCKNVLIDEMVKKVKDVECDVCPGKAVKSCVECLNSYCRSHLEQHENLFKDRHNLLDPTRQLHEMICPKHDKPLEIYCRTDLQCICYRCMDEHKNHEVTA

ftr02 MAESSVFNCSICLDLKDPVAIPCGHSYCMCCISGYWDQKVYSCPQCRQTFTPRPALGKNTMLVEVVEKLRDVECDVCTGKATKSCLMCLNSYCQNHLEQHETFFKIRHNLMDATGRLQEMICPQHEKLLGIFCRTDKRCICYLCMDEHKTHDVSA

ftr03 AAESSVFNCSICLDLKDPVAIPCGHSYCMSCISDYWDQRVYSCPQCRQTFTPRPALGKNTMLTEVVENIRDVECDVCIGKAVKSCLVCLESYCQTHFEQHEEFHSRRHKVTDANGRLQEMICPQHDRLLEMYCRTDQRCICMLCMNEHKTHEVLP

ftr04 MAKPSVFRCSVCQDLKDPVAIPCGHSYCMSCISGYWDQKVYSCPQCRQTFTQRPALGKNTMLAEVVENIRDVECDVCTGKAVKSCLVCLESYCLIHFEQHEEIHPGRHKVTDATGRLQEMICPQHDRLLEMYCRTDQRCICMLCMNEHKTHEVLP

ftr05 MAESSVFNCSICLDLKDPAAIPCGHSFCMSCISGYWDQKVYSCPQCRQTFTPRPVLGKNFILTEVVENIRDVECDVCTGKAVKSCLVCLDSYCQIHFDRHEEFHSKPHKVTDATGRLQEMICPQHEELLEMYCRTDQRCICMLCMNEHKTHEVLP

ftr06 MAESSVFNCLICLDLKDPAAIPCGHSFCMSCISGYWDQKVYSCPQCRQTFTPRPVLGKNFILTEVVENIRDVECDVCTGKAVKSCLVCLDSYCQIHFDRHEEFHSKPHIVTDATGRLQEMICPQHEKLLEMYCRTDQRCICMLCMNEHKIHEVLP

ftr07 MAESSGFSCSVCLDLKDPVTIPCGHSYCMSCISDCWDQNVYSCPHCRQTFTPRPVLGKNTMLTEVVEKPKDVECDICCGKAVKSCLVCLDSYCQTHFDRHEELHSRRHKVTDATGRLQEMICPQHDRLLEMYCRTDQRCICILCMNEHKTHKALP

ftr08 MEKSNVFTCLICLDLKDPVAIPCGHSFCMSCISDSWDQKVYSCPQCRQTFTPRPALGKNLILTEVVENFRDVECDVCTGKAVKSCLVCLESYCQTHFDRHEEFHSKRHKVTDATEQLQEMICPQHEKLLEMYCRTDQRCICMLCMNEHKTHEALP

ftr09 MAESSVFNCSICVDLKDPVAIPCGHSYCMSCISGYWDQKVYSCPQCRQTFTPRPALRKNTMLAEVVENIRDVECDVCTGKAVKSCLVCLESYCQTHFDCHEEFHSRRHKVTDATGRLQEMICSKHDRLLEMYCRTDQCCICMLCMNEHKTHEVLP

ftr10 MAESSVFSCLICLDLKDPVAIPCGHSYCMSCISGYWDQKVYSCPQCRQTFTPRPALGKNTMLDEAARPAQSVECDICTEKAVKSCLVCLESYCQTHFESHEEFHSRRHKVTDATGRLQEMICPQHDRLLEMYCRTDQRCICILCMNEHKTHEVLP

ftr11 MAESSVFSCSICLDLKDSVAIPCGHSYCMSCISDCWDQKVYSCPQCRQSFTPRPALGKNTMLTEVMENIRDVECDVCTGKAVKSCLVCLESYCQTHFQRHEEFHSRRHKVTDATGRLQEMICPLHEKLLEIFCRTDQCCICYLCMDKHKNHDVSA

FTR12 MAESTLFNCSLCLELKDSVAIPCGHSYCMSCISDCWDQKVYSCPQCRQTFTPRPALGKNTMLTEVVEKLKDVECGVCTGKAIKSCLVCLNSYCQNHLEQHESFFRGRHNLMDATGRLQEMICPQHEKLLEFFCRTDQRCVCYLCMDKHKNHNVSA

ftr13 MAECSIFSCSICLDLKDPVAIPCGHSYCMSCISDCWDQRVYSCPQCRQTFTPRPALGKNTMLAEVVGKLKDVECDVCTGKAVKSCLMCLNSYCQNHLEQHASFFRSKHNLMDATGRLQEMICPQHDKLLEVFCRTDQCCICYLCMDGHKNHNVSA

FTR14 MAESSIFSCSICLDLKGPVTIPCGHSYCMSCILDCWDQKVYSCPQCRQTFTPRPALGKNTMLAEVVEKLKDVECDVCTGKAIKSCLVCLNSYCQNHLEQHESFFRGKHNLMDATGRLQEMICSQHDKLLEIFCRTDQCCICYLCMDKHKSHDVSA

ftr15 MAEAGIFSCSICLDLKGPVTIPCGHSYCMRCISGYWDQRVYICPQCRQTFTPRPALGKNTMLAEVVEQLKDVECDVCTGKAVKSCLVCLNSYCQNHLEQHESFFRGRHNLMDATGRLQEMICPQHDKLLEVFCRTDQCCICLLCVDEHKNHEVSA

ftr16 MAESSIFSCSVCLDLKDPVTIPCGHSYCMSCISGCWDQKVYSCPQCRQTFTPRPALGKNTILAEVLEKLKDVECDVCTGKAIKSCLVCLNSYCQNHLEQHESFFRGKHNLMDATGRLQEMICPQHDKLLEVFCRTDQKCICLLCVDEHKNHEVSV

ftr18 MAESSIFNCLICLDLKEPVTIPCGHSYCMSCITDCWNQRVYSCPQCRQTFTPRPALNKNVVFAEIVEKLKDVECDVCTGKAIKSCLLCLESYCQTHFERHEAFRTGRHKITDASGRIQEMICLKHDKLLEVYCRTDQKSICLLCMDEHKNHNVSS

ftr19 MAEASIFSCSVCLDLKEPVTIPCGHSYCMNCITDCWNQRVYSCPQCRQTFTPRPALGKNTMLAEVVEKVKDVECDVCTGKAIKSCLLCLESYCQTHFERHEAFRTSRHKITDASGRIQEMICPKHDKLLEVYCRTDQKSICLLCMDEHKNHDVSS

ftr20 MAEGRFFDCPICLDLKEPVTIPCGHSYCMNCITDCWSQRVYSCPQCRQTFTPRPALNKNVVMAEMVENLKDVECDVCTGKAIKSCLLCLESYCQTHFERHEAFRTGRHKITDATGRIQEMICPKHDKLLEVYCRTDQKCICLLCMDEHKNHDVSS

ftr22 MAEFNSFSCSVCLDLKEPVTIPCGHSYCMSCITDCWNQRVYSCPQCRQTFTPRPALNKNVMLAEMVEKAKDVECDVCNGKAVKSCLLCLESYCESHFECHEESRSKRHKVTDATGRIQEMICPKHDRLLEVYCRTDQKCVCLMCMDEHKNHDVSA

ftr23 MAESSIFSCSVCLDLKEPVTIPCGHSYCMNCITDCWNQRVYSCPQCRQTFTPRPALNKNVVMAEMVEKLKDVECDVCTGKAVKSCLMCLNSYCQTHLEQHDSFFKDRHHLINATGRLRQMICSKHDRLLEVYCHTDQKCICLLCMDEHTGHQVSI

ftr24 MAEANIFNCSICLDLREPVTIPCGHSYCMNCITDYWNQRVYSCPQCRETFTPRPALNKNVMFAEIVQKLRDVECDVCTEKAVKSCLACLQSYCQTHFERHEEFHSGRHKVTKATGQLKQMICPKHDKLLEVYCRTDQKCICLLCVDEHKNHDVST

ftr25 MAEANVFSCSVCLGLKEPVTIPCGHSYCMNCITDCWNQRVYSCPQCRQTFTPRPALNKNVVFAEIVEKLKDVECDVCTGKAVKSCLMCLNSYCQTHLEQHNGFFKDRHHLINATGRLREMTCPKHDRLLEVYCRTDQKCICLLCMDEHKNHDVSA

ftr26 MAESSTFSCSICKDLREPVTIPCGHSYCMICITDCWSQRVYSCPQCRQTFTPRPALNKNVVMAEMVENLKDVKCDVCAGKAVKSCLLCLNSYCETHFECHEVFHSSRHKVTDATGRIQEMICSQHDRLLEVYCRTDQKCVCLMCMDEHKNHDVSA

ftr27 MAEASIFSCSICLDLKDPVTIPCGHSYCMNCITEYWNRSINSCPQCRQTFTPKPALNKNVMLAEMVEKVKDVECDVCNGKAVKSCLVCLESYCQCHYESHEESRSKRHKITDATRRIQDIICSKHDRLLEVYCHSDKQCICLMCMDEHKNHDVSA

ftr28 MAESSFFSCAVCLDLKDPVSIPCGHSYCMSCITDCWNQKVYSCPQCRQTFSPRPALAKNTMLAEVLEKLQDVECDVCTGRAVKSCLVCLNSYCHTHFQLHQELNPGQHKVTEATHKLQEMICQQHKKLLEIFCRTDHCCICYLCLDQHKHHDVSA

ftr29 MAESSLFSCAVCLDLKDPVSIPCGHSYCMSCITDCWNQKVYSCPQCRQTFSPRPALAKNTMLAEVLEKLQDVECDVCTGRAVKSCLVCLNSYCHTHFQRHQEIHQGRHKVTEATHKLQEMICPQHKKLLEIFCRTDHCCICYLCLDQHKHHDVSA

ftr30 MAESSVFSCSVCLDLKDPVSIPCGHSYCMSCITDCWNQKVYSCPQCRQTFSPRPALAKNTMLAEVLEKQQDVECDVCTGRAVKSCLVCLNSYCHTHFQLHQQLNPGQHKVIEATHKLQEMICPQHKKLLEIFCRTDHCCICYLCVDQHKHHDVSA

ftr31 MAESSVFSCAVCLDLKDPVSTACGHNYCMSCITNCWNQKVYSCPQCRQTFSPRPALAKNTMLAEMVEKLRDVECDVCSGRAVKSCLVCLNSYCHTHFQLHQQLNPGQHKVTEATHRLKKLICPQHEKPLEIFCRTDHCCICYLCMDQHKNHNVSA

ftr33 MAESSVFSCSVCLDLKDPVAIPCGHSYCMSCITDCWNQKVYSCPQCRQTFSPRPALAKNTMLAEVLEKLQDVECDVCTGRAVKSCLVCLNSYCHTHFQRHQQLNPGRHKVTEATHKLQEMICPQHKKLLEIFCRTDHCCICYLCLDQHKHHDVSA

ftr34 MAESSLFSCSVCLDLKDPVSIPCGHSYCMSCITDCWNQKVYSCPQCRQTFSPRPALAKNTMLAEVLEKLQDVECDVCTGRAVKSCLVCLNSYCHTHFQRHQEIHPGQHKVTEATHKLQEMICPQHEKPLEIFCRTDHCCICYLCVDQHKHHDVSA

ftr35 MAESSLFSCSVCLDLKDPVSIPCGHNYCMSCITDCWNQKVYSCPQCRQTFSPRPALAKNTMLAEVLEKLQDVECDVCTGRAVKSCLVCLNSYCHTHFQRHQEIHPGRHKVTEATHKLQEMICPQHEKPLEIFCRTDHCCICYLCLDQHKHHDVSA

ftr36 MAESSLFSCSVCLDLKDPVSIPCGHSYCMSCITDCWNQKVYSCPQCRQTFCPRPALAKNTMLAEVLEKLQDVECDVCTGRAVKSCLVCLNSYCHTHFQRHQELNPGQHKVTEATHKLQEMICPQHKKLLEIFCRTDHCCICYLCVDQHKHHDVSA

ftr37 MAESSVFSCAVCLDLKDPVSTACGHNYCMSCITNCWNQKVYSCPQCRQTFSPRPALAKNTMLAEVLEKLQDVECDVCTGRAVKSCLVCLNSYCHTHFQRHQEIHPGQHKVTEATHKLKKLICPQHEKPLEIFCRTDQLCICYLCMDQHKNHNVSA

ftr38 MAESSVFSCSECLDLKDPVSIPCGHSYCMSCITDCWNQKVYSCPQCRQTFSPRPALAKNTMLAEVLEKLQDVECDVCTGRAVKSCLVCLNSYCHTHFQLHQELNPGQHKVIEATHRLKEMICQQHKKLLEIFCRTDHCCICSLCLDGHKNHDVSA

ftr40 MAEARFFLCPVCLELKDPVSLHCGHNYCKGCISGFWDQKVYSCPQCRQTFSQRPALAKNTMLAEVVEKLKDVQCDVCTGKAIKSCLQCQESYCQTHFENHEEFHFRSHKVIDATGQLQDMICQKHKKELEIYCITDQQCICELCEFEHTTHELSV

ftr41 MAEVRIFMCPVCLDLKDPVTLHCGHSYCKSCITDFWDQKIYSCPQCRQSFTPRPALAKNTMLAEVVEKLKDVQCDACTGKAVKSCLQCQESYCQTHFERHEEFHSRPHKVIDATGQLRDMICQKHGKELEIYCITDQQCICELCEYEHKNHAVST

ftr42 MAETRFFLCPVCLDLKDLVAIHCGHSYCKSCITDFWNMKIYSCPQCRQTFSPRPALAKNTMLAEVVDKLKDVQCDACTGKAIKSCLQCLESYCQTHFERHEEFHSRPHKVIDATGRLQDMICPKHEKELEVYCITDQQCICELCEYEHKNHAVSA

ftr43 MAEGGVFMCPVCLNLQDPVTIPCGHSYCMSCITDCWNQKIYSCPLCKQSFTPRPALAKNVVFAEMLEKLQDVECDACTGKAVKSCQECRNSYCPDHLQQHESLFRGGHNLMEATGRLQEMICPQHNKVMEIYCRTDQRCICVLCVDEHKHHDVSA

ftr44 MAAAGVFMCPVCLDLKSPVTIPCGHSYCMSCITDCWNQKIYSCPLCKQSFTPRPALAKNVVFAEMVEKLQDVECDACTGKAVKSCQECRNSYCPDHLQHHESLFRGGHNLMEATGRLQEMICPQHNKVMEIYCRTDQRCICMLCVDGHKHHDVTI

ftr45 MAAASVFTCPVCLDLQDPVTIPCGHSYCMSCITDCWNQKIYSCPLCKQSFTPRPALAKNVVFAEMLEKLQDVECDACTGKAVKSCQECRNSYCPDHLQQHESLFRGGHNLMEATGRLQEMICPQHNKVMEIYCRTDQRCICMLCVDEHKHHDVTI

ftr49 MAEVDIFMCPVCLDLKNPVTIPCGHSYCMSCITDCWNQKIYSCPLCKQSFTPRPALAKNVVFAEMLEKLQDVECDACTGKAVKSCQECRNSYCPDHLQQHESLFRGGHNLMEATGRLQEMICPQHNKVMEIYCRTDQRCICVLCVDEHKNHDVTI

ftr51 MAEARIFTCPVCLDLKHPAAIPCGHSYCKSCITDCWDQKVYSCPQCRQTFSLRPALAKNTILAEVVEKLKDVPCDVCTGTAVKSCLVCLSSYCESHLEQHESLFKGRHRLTEATGRLQEMICHDHDKLLEVFCRTDQKCICLLCMDEHKNHDVSA

ftr53 MAEARIFNCPVCLDLNDPVTIPCGHSYCKSCITGCWNQRVYSCPQCRQAYSPRPTLGKNTILGEMVEKLKEVQCDVCTGKAVKSCMACLNSYCQSHLEQHEDLFRGKHNLMDATTQLQGIVCHKHEKIKEVFCRTDNKCICVLCMDEHKNHNVSA

ftr54 MAEGRLLSCSICLDLNNPVTIPCGHNYCMNCIRRHWDQRVYNCPQCRQNFDARPFLGRNMMVAEMVERFKDVQCDVCPGKAIKSCLLCLNSLCQIHFQQHEDVFEGRHCLIDATDQLRDMICPIHNELLEIFCRTDQMSICIQCRGIHRNHDVST

ftr55 MAEASVFVCPVCLDLKDPVTIPCGHSYCMSCITEFWDQKIYSCPQCRQTYKPRPVLGKNTMLAEVVEQLKDVKCDVCTGKAVKSCLVCLESYCLTHFEHHEEFHSGRHKVTDAIGHLQQMMCREHNKILEVFCNTDQQYICVLCMDKHRNHHVSA

ftr56 MAESRFFSCPVCLELKNPVAIPCGHSYCMSCITDYWHHKVYSCPQCRQTFSPRPALNKNTMLAEVVEQLKDVECDSCTGKAIKSCLVCLNSYCQNHLEQHENLFKGRHNLIDATGRLQEMICRKHDKLLEIYCRTDQRCICMLCVDEHKDHEVST

ftr57 MAEVRFFMCPVCLDLKDPVTIPCGHSYCKTCITGCWDQKVYSCPQCREAFNPRPALAKNTILAEMVEKLKDVQCDVCTGKAIKSCLVCQESYCRTHFDRHEEFHSRPHKVIDARERLQDMICRKHEKELEMYCITDQMCICLMCEYEHKNHEMST

ftr58 MAEARIFMCSVCLDLKDPVAIHCGHSYCKSCITDHWNQKVYSCPQCRETFKPRPALAKNTILAEMVEKLKDVQCDVCTKKAIKSCLVCQESYCRTHFERHEEFHSRPHKVIDATERLQDMICHKHEKHLELYCITDLQYICVICEYEHKNHKVSA

ftr59 MAEARVFMCLVCLDLKDPVTIPCGHSYCKSCITGCWDQKVHSCPQCRETFSPRPALAKNTILAEIVEKLKDVQCDVCTEKAIKSCLVCQESYCQTHFERHEEFHSRPHKMIDATKRLQDMICRKHEKELEMYHDTDQQSICELCDYKQKKHTVSY

ftr61 MAEANLFICPICLDLKDPVTISCGHSFCMSCITDCWNLKVYSCPQCRRTFTPRPALGKNVMLAEMLEKLKDVECDVCTGKAVKSCLVCLNSYCQHHLQQHQTLFRSKHKLTDATGRLQEMICTKHEEPLKIYCRTDQQCVCYLCMDEHKNHEVTA

ftr62 MAESSVFSCSICLDLKDPVTLSCGHRFCMSCITDCWNLKVYRCPQCRRTFTPRPALNNNVILAEMLEELKDAECDVCTGKAVKSCLVCLNSYCQHHLQQHQNLYSSKHKLTDATGRLQEMICTKHEEPLKVYCRTDQQCVCYLCMDEHKNHEVTA

ftr63 MAEASIFSCSVCLDLKDPVTINCGHSYCMSCLTDCWNKKVYSCPQCRKTFTPRPALGKNIILAEMVEKMKDMQCDVCTGKAVKSCLVCIESYCQIHFNRHEEFRSGPHKVIDATRRIKQMICPQHGKQVEIYCHTDKTCICCLCMGKHKNHRVTA

ftr64 MAEASIFSCPVCLDLKDPVTIPCGHSYCMRCITDCWNQTVYSCPQCRQTFTPRPALSKNVVFADMLEKLKDVECDVCTGKAMKSCLVCLSSYCPGHLQQHETFFKGQHKLMDATRRLQEAMCRKHDKHLDIYCRTDQQCICYLCIEKHKNHDVTA

ftr65 MAEFSVFSCAVCLDLNDPVSIPCGHSYCMSCITDCWNKKVYSCPQCRQTFSPRPALAKNTMLAEVLEKLQDVECDVCTGRAVKSCLVCLNSYCHTHFQLHQEIHPGQHQLTEATHRLKEMICPQHEKLLEIFCRTDHCCICYLCVDQHKHHDVSA


B B30.2 domains. 

Nucleotide

FTR13 ACCTGTTGGCTCTTCTTGGATCTAAACACAATGAATAAAAATCTGGTGCTGTCTAAAGGGAACAGAGTGATTGAACTCAGTTCTACAGTCCAG------------CAGTATCCTGATCATCCAGACAGATTTGATTGTTGGCAT---CAGGTGTTGTGTAGAGAGAGTGTGTGTGGACGCTGTTACTGGGAAGTTGAGTGGAGTGGT---------------TCGGTCGGTATATCAGTGGCGTATAAGAGCATAGGCTGGAAGGGACAGGGA---------ACTGAGTTTGGATATAGTAATCAGTCTTGGTGTTTGTTCTGCTCTGGCTCC---------ATTTGCACTTTTGTGCATAAATCAAAACACACCGTACTGCCA---TTAGTGTCCAGCTCATCTAGAATAGGAGTGTATGTGGATCACAGTGCAGGAACTCTGTCCTTCTACAGCGTCTCT---GACACAATGAGTCTCATTCACAGAGTTCACACCACATTCACTCAGCCGCTCTACCCTGGGTTTGAGTTAGTTTCATACAATCCTTGTGGA-------------------------------------------------------- [611]
FTR16 TCCCGTCGGTTTACTCTGGATGCAAATACCATGCATACATGCCTCAGTTTGTCTGAGGATAACAGAATGATTACTGAAACTGACTCAGATCAA------------CAGTATCCTGATCATCCAGACAGATTCGATAGTTTGCTT---CAGGTGTTGTGTAGAGAGAGTGTGAGTGGACGCTGTTACTGGGAGGTTGAGTGGAGCGGA------------AGAGGAGTGGGTATATCAGTCTCATATAAGAGCATCAGCAGGAAGGGACGGGGT---GATGAATGTGCGTTTGGATATAATGATCAGTCTTGGTGTTTGTATTGCTTTCCCTCTAGTTACTGCAAATATTCATTCTGTCACAATTACACCGAGACTGAACTGCCA---GTGGTTTCCACCTCGTCTAGAATAGGAGTGTATGTGGATCACAGTGCAGGAACTCTGTCCTTCTACAGCGGCTCT---GACACAATGAGCCTCATTCACAGAGTCCAAACCACATTCGCTCAGCCACTCTACCCTGGGTTTAGAGTTTATGGGTCAGTGGAATTA----------------------------------------------------------- [611]
FTR02 TATAAACGGTTCACCCTGGCTTCAAACACAGCTCATGAATCTCTCAAGCTGTCTGAGGGGAACAGAGTGGTGACTAGGGCGAAGAATGCTCTT------------TTTAGT------TTTCCTGACATTTTTGAAGATTTAACT---CAGGTGTTGTGTAACGAGAGTGTGTCTGGATGCTGTTACTGGGAGGTTGAGTGGAGCGGCAGA------------GGAATGTGTGCATCAGTGGCTTATAAGAGCATCAGCAGGAAGGGACCTGGA---TATGACTGTAGATTTGGACATAATGATCAGTCCTGGGGTTTGTACTTCTCTGACTTC---------AGTTGCTCATTCTGGCACAATAATATACACACTAAACTCCCA---GGAGTGTCCAGCTCATCTAGAATAGGAGTGTATGTGGATCACAGTACAGGCACTCTGTCCTTCTACAGCGTCTCT---GGCAGAATGAGGCTCATTCACAGAGTCTACACCACATTCACTCAGCCGCTCTACCCTGGGTTTGGGGTTTGCCATGATTCACAATTAAAATTG----------------------------------------------------- [611]
FTR12 TCCCGTCAGTTCACTTTGGATCCAAACACAGTGAATAATTACCTGGTGCTATCTGAAGATAACAGAGTAATTGATGTCATTCGAACATACCAG------------CAGTATCCTGATCATCCGGACAGATTTAATGCTTTTCTT---CAGGTGTTGTGTAGAGAGAGTTTGTGTGGACGTTGTTACTGGGAGGTGGAGTGGAGTGGT---------------TGGGTTGGTATATCAGTGTCGTATAAGAGCATCAGCAGGAAAGGACGGAGA---ACAGATTGTGAGTTTGGATGTAATGATCAGTCATGGAGTTTGTACTGCTCTGACTCC---------AGATGCTCGTTCTGGCACAATAACCAACCGACCAAACTGCCA---GTAGTGTCCAGCTCGTCAAGAATAGGAGTGTATGTGGATCACAGTGCAGGAATTCTGTCCTTCTACAGCATCTCT---GACACAATGAGCCTCATTCACAGAGTCCACACCACATTCACTCAGCCGCTCTGCCCTGGGTTTTGGACCTTGGATAGGGCC----------------------------------------------------------------- [611]
FTR18 TTCCAGCAGCTCTCTCTGGATCCAAACACAGCCCATAAACACCTCCGTCTGTCTGATGGCAACAGAGTGGCGACTAATACTGACAAAGTCCAG------------CGGTATCCTGATCATCCCGACAGATTTGACAACTTTTCT---GGGGTGTTGTGTAGAGAGAGTGTGAGCGGACGCTGTTACTGGGAGGTGGAGTGGAGACCGAATGAGGGTGATTATGGGATGGGTGTAGCGCTCGCTTATAAGAGCATCAAGAGAAAGGCACAGAGA---TATATTAGTGGATTTGGATGTAATGATCAGTCCTGGAGTTTGTTCTGCTCTAACTCC---------CGTTACACATTTAGGCACAATGGCCAACAGAAGAAACTCTAT---GTATTTCCCATCTCCTCTAGGATAGGAGTGTATGTGGATCCCAAAGCAGGAATTCTGTCCTTCTTCAGCGTCTCTGACACAAAAATGAGCCTCATCCACAGAGTCCAAACCACATTCACTGAACCACTCTACCCTGGGTTTTGGGTTTATAAGTCAAAGGTGAATCTG-------------------------------------------------------- [611]
FTR25 TCGTGTCATCTCACCCTGGATTTAAACACTGCACATAAATATCTCCGTCTGTCTGAAGGAAACAGAGTGGCTACTTTTATTGGAGCTGACCAG------------AGTTACCCGGCTCACCCGGACAGATTTCATGACTTTTCC---CAGGTGTTGTGCAGAGAGAGTGTGTGTGGACGCTGTTATTGGGAGGTGGAGTGGAGCGGG---------GAGGCTGGAGTGGGAATATCAGTCTCATATAAGAGCATCAGAAGAAAAGAAGAGACT---AATGATTCCGTGTTTGGATACAATGGTCAGTCCTGGAGATTGTCCTGCTCTAACTCC---------AGCTATAAATTCAGACACAATAGCAATGTTGTTGATCTCCCT---GTATCTTCCAAATCCTCTAAAATAGGAGTGTATGTGGATCACAGAGCAGGAATTCTGTCCTTCTTCAGTGTCTCTGACACA---ATGAGCCTCATCCACAGAGTCCAGACAACATTCACTCAACCGCTCTACCCTGGGTTTGGGATTAATTTTGGATCAACAATAAAACTTCTA-------------------------------------------------- [611]
FTR24 TTCCTTCAACTCTCTCTGGATCGAAACACAGCGCATCAATCCCTCTGCCTGTCTGAGGGCAACACAGTGGCGACTTACACTCACACAGCTCAG------------CACTTACCCGACCATCCTGACAGATTTACCAACTTTTTT---GGTGTGCTGTGTAGAGAGAGCGTGAGCGGACGCTGCTACTGGGAGGTGGAGTCGATTGGGAACGAGAGACTGTATGGAGTCGGTGTGGCGGTCTCCTATAAGAGCATCAACAGGAAGGGAACGAGA---ACTACAAGTGGATTCGGATATAATGACCAATCCTGGAAAATGATCTGCTCTAGATCC---------CGTTACATTTTCTGGCACAACAACATCAAGACGAAACTCCCT---GCGCTCTTCAGATCCTCCAGAATAGGAGTGTATGTTGATCACAGAGCTGGAGTTCTGTCTTTCTTCAGTGTTTCTGACACAACAATGAACCTCATTCACAGAGTCCAGACAACATTCACTCAACCACTCTATCCTGGGTTTTGGATAGATCCAGGCTCAAGGCTTAAAATT----------------------------------------------------- [611]
FTR15 TACCGTCCGCTCACTTTGGATCCAAACACAGTGAATAATTGCCTGGTGCTGTCTGAAGGGAACAGAGTGTTTGAACACACTTCTACAAACCAG------------CAGTATCCTGATCATCCAGACAGATTTGATTGTTTTCTT---CAGGTGTTGTGTAGAGAGAATGTGTATGGACGCTGTTACTGGGAGGTGGAGTGGAGTGGT---------------GATGTGGAAATATTAGTGGCTTATAAAAGCATCAGCAGGAAGGGACTGGGA---GATGAGTGCGGGTTTGGACGTAATGATCAGTCCTGGGGTTTGTCCTGCTCTAGATCA---------AGATGTTCATTCTGCCACAATAAAAAACAGACCAAACTGCCA---GTAATGTCCAACTCGTCTAGAATAGGAGTGTATGTGGATCACAGTGCAGGTACTCTGTCCTTCTACAGCATCTCT---AACACAATGAGCCTCATTCACAGAGTCCACACCACATTCACTCAGCCACTCTACCCTGGGTTTGGGATTGATTCATTATATTCACTGTTT-------------------------------------------------------- [611]
FTR23 TTCCATCATCTCACCCTGGATTCAAACACAGCACATAAATATCTCCGTCTGTCTGAAGGAAACAGAGTGGCTACTTTTATTGGAGCTGACCAG------------AGTTACCCGGCTCACCCGGACAGATTTCATGACTTTTCC---CAGGTGTTGTGCAGAGAGAGTGTATGTGGACGCTGTTATTGGGAGGTGGAGTGGAGCGGG---------GAGGCTGGAGTGGGAATATCAGTCTCGTATAAGAGCATCAGAAGAAAAGGAGAAGGT---TTCGACTGTGTGTTTGGGTTTAATGATCAATCCTGGAGATTGTCCTGCTCTAACTCC---------AGGTATACACTCAGACACAAACAGATATCCACCAAACTCTGT---GTACCATCAAGCTCCAACAGAATAGGAGTGTATGTGGATCACAAAGCAGGAATTCTGTCCTTCTTTAACATCTCTGACACA---ATGAGCCCCATCCACAGAGTCCAGACCACATTCACTCAGCCACTCTATCCTGGGTTTGGGATTAATTTTGGGTCAACTGTGAAACTG----------------------------------------------------- [611]
FTR61 TCCCGTCTGCTCTCTCTGGATCCAAACACAGTTTATAAAACCCTTCTTCTGTCTGAGAGGAACACACTGGTTACTGACACAAACACAGTCCAG------------CAGTATCCTGATCATCCTGACAGATTTGATTATTACAGT---CAGGTGTTGTGTAGAGAGAGTTTGTGTGGACGCTCCTACTGGGAGATTGAGTGGAGTGGA---------------GAGGTGTTTATAGCAGTGACATATAAGAGCATCAGGAGGAAGGGA---TCC---AAATTATGTCTGTTTGGATATAATGATCATTCATGGATGTTGTTCTGCTCTTCCTCC---------ACATGCAGTTATTATCACAATAGTAAATGTACTGTTCTCCCT---GTGTTGTCC---AGCAGTAGAATAGGAGTGTATGTGGATCACAGTGCAGGAACTCTGTCCTTCTACGGCGTCTCT---GACAAAATAAGCCTCATCCGCAGAGTCCAGACCACATTCACTCAACCTCTACATCCTGGGTTTTGGATAGGTTCAAATGCAAAAGTGAAACTGTGTGATCTAACAGAA-------------------------------------- [611]
FTR22 TCCTGTAAGCTCACTCTGGATCCAAACACTGCACATAAACAGCTTCATCTGTCTGATGAGAACAGAGTGGCTTCTTTCACTACTACAATGCAT------------CCATATCCTGATCATCCGGACAGATTTGATACCTGGCCT---CAGGTGTTGTGCAGAGAGAGTGTGTGTGGACGCTGTTACTGGGAGGTGGAGTGGACTGAT---------------GGCGTCTCAATATCAGTGTCATATAAGAGCATCAGCAGGAAGGGAGAAACT---AAGCGTTGTTCATTTGGACATACTAATGAGTCCTGGAGATTGCAGTGTTCTCAATCC---------AGTCACTTATTTTTGCACAACGACATAAAGACAAAACTCTGT---GTATCAATGAGCTCCTCCAGAATAGGAGTGTATGTGGATCACAGAGCAGGAATTCTGTCCTTCTTCAGCGTTTCTCACACAACAATGAGCCTCATCAACAGAGTCCAGACCACATTCACTCAACCGCTCTATCCTGGGTTTGCAGTTTACGGATCAAAAGTGAAACTCATT----------------------------------------------------- [611]
FTR26 TTCCATCAGTTCACTCTGGATTCACAGTCGGTGCATAACAACCTCAGTCTGTCCGATGAGAACAGAGTAGCTACTTTCACTGCATCAATGCAT------------GCATATCCTGATCATCCGGACAGATTTGATACCTGGCCT---CAGGTGTTGTGCAGAGAAAATGTGTGTGGACGCTGTTACTGGGAGGTGGAGTGGAGCGGG---------AATCATGGTGTGGCTATAGCAGTGTCATATAAGAGCATCAGCAGGAAGGGACAGGGT---ACTGAGTGTAAATTTGGATATAATGATCAGTCCTGGAGATTGTTCTGCTCTGCCTCT---------GGATACATATTCAGTCACAACAACAGGAAACGGGATCTGCCG---GTAGTCTCC---------AAAATAGGCGTGTATGTGGATCAGAGAGCAGGAGTTCTGTCGTTCTTCAGAGTCTCTGACACAAAAATGAGCCTCATCCACAGAGTGCAGACCACATTCACTCAACCGCTCTACCCTGGGTTTGGCTTAAACCGGGACTCATCAGTGAAACTG----------------------------------------------------- [611]
FTR11 TCCAGGCAGCTGACTTTTGATCCAAACACAGTGAATACGTCCCTGGTGTTGTCTAAAAAGAACAGAGTGATTGAATACACTGACAAAGTTCAG------------CAGTATCCTGATCATCCAGACAGATTTGATTGTTGGCCT---CAGGTGTTGTGTAGAGAGAGTGAGTGTGGACGCTTTTACTGGGAGGTTGAGTGGAATGGT---------------TATATAGAAATATCAGTGTCATATAAGAGCATCAGCAGGAAGGGACGTGGA---AATGAGTGTGTTTTTGGTTGTAATGATCAGTCCTGGAGTTTGTTCTGCTCTAGATCC---------AGGTTTTCATTCAGGCACAATAAACAACAGACTAAACTCCCA---GTTCTGTCCATCTCCTCTAGAATAGGAGTGTATGTGGACCACAGTGCAGGAACTCTGTCCTTCTACAATGTCTCT---GACACAATGAGCCTCATTTACAGAGTCCACACCACATTCACTCAGCCGCTCTACCCTGGGTTTTGGGTTTTT-------------------------------------------------------------------------- [611]
FTR53 TCGCATCAGCTTACTCTCGACCAAAACACAATAAATGGATGGCTTTGTCTGTCTGAGAGGAACAGAATGATTACTGAAAGACAGTCAAGACAGGGATATCCTGAACTATATCCTGATCATCCAGACAGATTTGATGAGTTTAATAGTCAGGTGATGTGTAAAGAGAGTGTGTATGGACGCTGTTACTGGGAGATTGAGTGGAGTGGGCCT---------TATGGTGTGTATGTATCAGTGTCATATAAGAATATTAGCAGGAAAGGAGGGAGT---AAGAATTGTTTGTTTGGACACAATGATCAGTCCTGGAGTTTGTACTGCATGGGCCCG---------AGATTCTCATTCATACACAATAACAAACAGACTCACCTTCCT---GTAGTATACAGCTCCTCTAGAATAGGAGTGTATGTTGATTACACTGCAGGAATACTGTCTTTTTACAGCGTCTCT---GAACCCATGAGACTCATCCATACAGTCCAGACTACATTCACTCAGCCTCTCTATCCCGGGTTT----------------------------------------------------------------------------------- [611]
FTR33 TCTCAACAGTTCACTTTGGATCCAAACACAGCGCATACATATCTGGTTCTGTCTGAAGGAAACACAGCGGTGGAAAATAAAGGTTCAGTCCAG------------CCGTATCCTGATCATCCAGACAGATTTGATTGTTGGCGT---CAGGTGTTGTGTAGAGAGAGTGTGTGTGGACGCTCTTACTGGGAGCTGGAGTGGAGCGGTGTT------------GATGTGTTAATATCAGTGTCATATAAGAGCATCAGCAGGAAGGGTTCGGGT---AATGAGTGTCTGTTTGGACTCAATGATCAGTCCTGGAGTTTGTGCTGCTCTGCTGAC---------AGTTTTTCATTCAGGCATAATAATATAAACACTGATCTCCCTAAACCCTCCGTCAGCTCCTCTAGAATAGGAGTGTATGTGGATCACAGTGCAGGAACTCTGTCCTTCTACAGCGTCTCTGACACAACAATGAGCCTCATACACACACTCCACACCACATTCACACACACACTCTATCCTGGATTCTGGGTTTGTTCA----------------------------------------------------------------------- [611]
FTR27 TCCCATCAGTTTACTCTGAATTCAGAGTCGGTGCATAACCACCTCAGTCTGTCAGAGGGGAAGAGAGGAGCTACTTTCACTTCTACACTCCAC------------CAGTATCCAGATCATCTGGACAGATTTGATGTCTGGCCT---CAGGTGTTGTGCAAGGAGATTGTGTGTGGACGCTGTTACTGGGAGGTGGAGTGGAGCGGG---------AATCATGGTGTGGGATTATCAGTGTCGTATAAGACCATCTGCAGGAAGGGACGAGGT---ATCGAGTGCAAGTTTGGAAGCAATGATCAGTCCTGGAGATTGTTCTGCTCTGCCTCT---------AAATGCATATTCAGTCACAACAATGACAGAACTGAACTCCCT---GTAGTCTCCAACTCC---AGAATAGGCGTGTATGTTGATCAGAGAGCAGGGATTCTGTCCTTCTTTAGCGTTTCTGATTCAGAGATGAGCCTCATACACCGAATCCAGACCACATTCACTCAACCGCTCCATCCTGGGTTTATTTTAAATCCG----------------------------------------------------------------------- [611]
FTR36 TCTCAACAGTTCACTTTGGATCCAAACACAGCGAATAACAGGCTGATTCTGTCTGAAGGAAACACAGTGGTGGATTGTAAAGGTTCAGTCCAG------------CCGTATCCTGATCATCCAGACAGATTTGATGGTTGGTTT---CAGGTGTTGTGTAAAGAGAGTGTGTGTAGACGCTCTTACTGGGAGCTGGAGTGGAGCGGTAAT------------GGTGTAGAAATAGCAGTGTCATATAAGAGCATCAGCAGGAAGGGTTCGATA---CTTGAGTGTCGATTTGGACTCAATGATCAGTCCTGGAGTTTGTTCTGCTCTGTTCAC---------AGTTTCTCATTCTGGCATAATAATAAACAGACCCAACTCCCTAAACCCTCCGTCAGCTCCTCTAGAATAGGAGTGTATGTGGATCACAGTGCAGGAACTCTGTCCTTCTACAGCGTCTCTGACACAACAATGAGCCTCATACACACACTCCACACCACATTCACACACGCACTCTATCCTGGATTATGTTTGTATTCAAGAGTGAAGCTCTGT-------------------------------------------------------- [611]
FTR06 TACCAGCAGTTGACACTGGACTCAGACACAGCTTATGAATGTCTGCGGCTGTCTGATGGGAACAAAGTGGTGACTAGGATGAAGAAACTACTG------------CACTATCCTGATCATCCAGACAGATTTGATAGTTTTGCT---CAGGTGTTGTGTAAAGAGAGTGTGCATGGGCGCTGTTATTGGGAGTTTGAGAGGAGTGGCAGA------------GGAATGTGTGCATCAGTGTCATACCAGAGCATCAGCAGGAAGGGAAAGGAA---AGTGAGTGTAAATTTGGATATAATGATCAGTCATGGTCTTTGTACTGCTCTGACACC---------AGATGTTCATTCAGGTACAATAATGAAGAGTCTAAACTCAGA---GTAGAGTCCAGCTTGTCTAGAATAGGAGTGTATGTGGATCACAGTGCGGGAACTCTGTCCTTCTACAGCGTCTCT---GACACAATGAGCCTCATTCACAGTGTCCACACCACATTCACTCAGCCGCTCTATCCTGGGTTTGAG-------------------------------------------------------------------------------- [611]
FTR29 TCTCAACAGTTCACTTTGGATCCAAACACAGCGTATAACAGGCTGGTTCTGTCTGAAGGAAACACAGCGGTGGAAAATAAACGTTCAGTCCAG------------CCGTATCCTGATCATCCAGACAGATTTGATGGTTGGCGT---CAGGTGTTGTGTAGAGAGAGTGTGTGTGGACGCTCTTACTGGGAGCTGGAGTGGAGCGGTGAG------------GATGTGGAAATATCAGTGTCATATAAGAGCATCAGCAGGAAGGGTTTGGGT---AATGAGTGTGTGTTTGGATTTAATGATCAGTCCTGGAGTTTGTCCTGCTCTGCTCAC---------AGTTTCATATTCTATCATAATAATATAAAGACTGATCTCCGTAAACCCTCCGTCAGCTGCTCTAGAATAGGAGTGTATGTGGATCACAGTGCAGGAACTCTGTCCTTCTACAGCGTCTCTGACACAACAATGAGCCTCATACACACACTCCACACCACATTCACACACACACTCTATCCTGGATTCAGGGTTTATGTTTGTTCAAGACTGAAG-------------------------------------------------------- [611]
FTR34 TCTCAACAGTTCACTTTGGATCCAAACACAGCGCATAACAGGCTGGTTCTGTCTGAAGGAAACACAGCGGTGGAAAATAACTGGTCAGTCCAG------------CCGTATCCTGATCATCCAGACAGATTTGATGGTTATTCT---CAGGTGTTGTGTAGAGAGAGTGTGTGTGGACGCTCTTACTGGGAGCTGGAGTGGAGCGGTAAT------------GGTGTAGAAATATCAGTGTCATATAAGAGCATCAGCAGGAAGGGTTCGGGT---AATGAGTGTCTGTTTGGACGCAATGATCAGTCCTGGAGTTTGTGCTGCTCTCCTCTC---------AGTTTATCATTCTATCATAATAATATAAACACTAAACTCCCTAAACCCTCCGTCAGCTCCTCTAGAATAGGAGTGTATGTGGATCACAGTGCAGGAACTCTGTCCTTCTACAGCGTCTCTGACACAACAATGAGCCTCATACACACACTCCACACCACATTCACACACACACTCTATCCTGGATTCTATGTTAATTATTCTTCAAGACTGAAG-------------------------------------------------------- [611]
FTR30 TCTCAACAGTTCACTTTGGATCCAAACACAGTGAATAACTGTCTGGTTCTGTCTGAAGGAAACACAGCGGTGGATTATAAAGATTCAGTCCAG------------CCGTATCCTGATCATCCAGACAGATTTGATTGTTCGTAT---CAGGTGTTTTGTAGAGAGAGTGTGTGTGGACGCTCTTACTGGGAGCTGGAGTGGAGC---GGT------------GTTGTGTATTTATCAGTGTCATATAAGAGCATCAGCAGGAAGGGACGGAAT---ATTGAGTGTGGATTTGGAAACAATGATCAGTCCTGGAGTTTGGAGTGCTCTCCTTAC---------AGTTTCTCATTCTGGCATAATAAAATAAAGACTGCTCTCCCTAAACCCTCCGTCAGCTCCTCTAGAATAGGAGTGTATGTGGATCACAGTGCAGGAACTCTGTCCTTCTACAGCGTCTCTGACACAACAATGAGCCTCATACACACACTCCACACCACATTCACACACACACTCTATCCTGGATTCGGGGTTTATTCTTCAAGACTGAAGCTC-------------------------------------------------------- [611]
FTR35 TCTCAACAGTTCACTTTGGATCCAAACACAGCGCATAAATATCTGGTTCTGTCTGAAGGAAACACAGCGGTGGAGGATAAAGATTCAGTCCAG------------CCGTATCCTGATCATCCAGACAGATTTGATGGTTGGCGT---CAGGTGTTGTGTAGAGAGAGTGTGTGTGGACGCTCTTACTGGGAGCTGGAGTGGAGCGGTGAT------------GGTGTGTATTTATCAGTGTCATATAAGAGTATCAGCAGGAAGGGTTCGGGT---AATGAGTGTGGATTTGGACACAATGATCAGTCCTGGAGTTTGTGCTGCTCTGATTAC---------AGTTTCTCATTCAGGCATAACAATATAAAGACTAAACTCCCTAAACCCTCCGTCAGCTCCTCTAGAATAGGAGTGTATGTGGATCACAGTGCAGGAACTCTGTCCTTCTACAGCGTCTCTGACACAACAATGAGCCTCATGCACACACTCCACACCACATTCACACACACACTCTATCCTGGATTCTGTGTTTATTATTCTTCAAGACTGAAGCTC----------------------------------------------------- [611]
FTR56 TTCTGTCATTTCTCCCTGGATCCAAACACAGCTCATCAATGTCTCTGTCTGTCTGAGAGGAGCAGAGTAGTGACCTTATCTAGC---AGACAG------------AATTATCCTGATCATTTAGACAGATTTGATCAGTGTCGT---CAGGTGCTGTGCAGAGAGAGTGTTTGTGGACGCTGCTACTGGGAGGTGGAGTGGAGTGGG---------------AATGTAGATATTTCAGTGTCATATAAAAGCATCAGCAGAAAGGGAGAGGGTGACGTTCAGTGTAGATTTGGATGTAATGATCAGTCCTGGAGTTTGTCTTGCTCCCGCTCC---------AGTTGTTCATTCAGACACAATGACATAAAGACTGATCTCGCT---GTAGTGCCCGGC---AATAGAATAGGAGTGTATGTGGATCACAGTGCAGGAATTCTGTCCTTCTACAGTGTTTCT---GACACAATGACCCTCATCCACAGAGTCCACACCAGATTCACTCAGCCCCTCTATCCTGGCTTTAGATTTTTACATGTATTTGTTGGTATTTTAAAACAAGTTTTAGATAATTTTTCAGGTGAAACTGCAAGAGTTAAACTGTGTGA [611]
FTR62 TCCCGTCTGCTCTCTCTGGATCCGAACACAGTGAATAAAACCCTCCTTCTGTCTGAGAGGAACACACTGGTTTCTTTCACAAACACACTCCAG------------CAGTATCCTGATCATCCTGACAGATTCGATTTTTACACT---CAGGTGTTGTGTAGAGAGAGTTTGTATGGACGCTCTTACTGTGAGATTGAGTGGAGTGAA---------------GGGATGTTTGTAGCAGTGGCATATAAGAGCATCAGGAGGAAGGGAGAAAGC---AATGAGTGTCTGTTTGGATTTAACGATCATTCATGGATGTTACTATGCTCGTCCTCC---------ACATGCAGTTATTATCACAATAGAAAAGAGACTGTTCTCCCT---GTGTTGTCC---AGCAGAAGAATAGGAGTGTATGTGGATCACAGTGCAGGAACGCTGTCCTTCTACGGCGTCTCT---GACACAATGAGCCTCATCCACAGAGTCCAGACCACATTTACTCAACCGCTCTATCTTGGGTTTATGATAGGTTCAAATGCAAAAGTA----------------------------------------------------------- [611]
FTR37 TCTCAACAGTTCACTTTGGATCCAAACACAGTGAATAACTGGCTGGTTCTGTCTGAAAGAAACACAGTGGTGAAATATAAAGGTTCAGTCCAG------------CGGTATCCTGATCATCCAGACAGATTTAATTGTTGGTAT---CAGGTGTTGTGTAGAGAGAGTGTGTGTGGACGCTCTTACTGGGAGCTGGAGTGGAGCGGTGTT------------GATGTGTATTTATCAGTGTCATATAAGAGCATCAGCAGGAAGGGTTCGGGT---AATGAGTGTCTGTTTGGATACAATGATCACTCCTGGAGTTTGTGGTGCTCTGCTGAC---------AGTTTCATATTCTATCATAATAATAAACAGACTAAACTCCCTAAACCCTCCGTCAGCTCCACTAGAATAGGAGTGTATGTGGATCACAGTGCAGGAACTCTGTCCTTCTACAGCGTCTCTGACACAACAATGAGCCTCATACACACACTCCACACCACATTCACACACGCACTCTATCCTGGATTCTGTGTTCATTAT----------------------------------------------------------------------- [611]
FTR38 TCTCAACAGTTCACTTTGGATCCAAACACAGTGAATAAAAAGCTGGTTCTGTCTGAAGGAAACACAGCGGTGGAAATAAACGGTTCAGACCAG------------CCGTATCCTGATCATCCAGACAGATTTGATGGTTTCTCT---CAGGTCTTATGTAAAGAGAGTGTGTGTGGACGCTCTTACTGGGAGCTGGAGTGTAGCAGTGCA------------AGTGTGTATTTATCAGTGTCATATAAGAGCATCAGCAGGAAGGGTTCAGGT---AATGAGTGTCGATTTGGAAACAATGATCAGTCCTGGAGTTTGTTCTGCTCTGATAAC---------AGTTTCTCATTCTGGCATAATAATATAAAGACTGATCTCCGTAAACCCTCCGTCAGCTCCTCTAGAATAGGAGTGTATGTGGATCACAGTGCAGGAACTCTGTCCTTCTACAGCGTCTCTGACACAACAATGAGCCTCATACACACACTCCACACCACATTCACACACACACTCTATCCTGGATTCTATGTTTATTTA----------------------------------------------------------------------- [611]
FTR08 TACCAGCAGCTGACACTGGACTCAGACACAGCTTATGAATGTCTGCGGCTGTCTGAGGGGAACAGAGTGGTGACTAGGATGAAGAAACCACTG------------CACTATCCTGATCATCCAGACAGATTTGATAGTTTTGCT---CAGGTGTTGTGTAAAGAGAGTGTGTCTGGATGCTGTTACTGGGAGTTTGAGAGGACCGGCAAT------------GGAATGTGTGTATCCGTGTCATACAAAACCATCAGCAGGAAGGGACCGGGA---AGTGAGTGTAGTTTTGGATATAATGATCAGTCCTGGAGTTTGTACTGCTCTGACACC---------AGATGTTTATTCAGGCACAATAGTGAAGAGTCTAAACTCAGA---ATAGTGTCCAGCATGTCTAGAATAGGAGTGTATGTGGATCACAGTGCAGGAGCTTTGTCCTTCTACAGCGTCTCT---GACACAATGAGCCTCATTCACAGAGTCCACACCACATTCACTCAGCCGCTCTACCCTGGGTTTGAGGTTTACAGTTTTTCACGTGTAAAATTG----------------------------------------------------- [611]
FTR31 TCTCAACAGTTCACTTTGGATCCAAACACAGCGCATACATATCTGGTTCTGTCTGAAGGAAACACAGCGGTGGAAAATAAAGGTTCAGTCCAG------------CCGTATCCTGATCATCCAGACAGATTTGATTGTTGGCAT---CAGGTGTTGTGTAGAGAGAGTGTGTGTGGACGCTCTTACTGGGAGCTGGAGTGGAGCGGTGTT------------GATGTGTTAATATCAGTGTCATATAAGAGCATCAGCAGGAAGGGTTCGGGT---AATGAGTGTCTGTTTGGACTCAATGATCAGTCCTGGAGTTTGTGCTGCTCTGCTGAC---------AGTTTCTCATTCTATCATAATAATATAAAGACTGATCTCCCTAAACCCTCCGTCAGCTCCTCTAGAAGAGGAGTGTATGTGGATCACAGTGCAGGAACTCTGTCCTTCTACAGCGTCTCTGACACAACAATGAGCCTCATACACACACTCCACACCACATTCACACACACACTCTATCCTGGATTCTGTGTTTATTATTCTTCAAGACTGAAGCTC----------------------------------------------------- [611]
FTR01 TCCTGTCAGCTCACTCTTGATTCAAAGACAGTGAACCGTTACCTTCGTCTGTCTGAGGGAAACAAAGCAGTCAGTTTCACTGAAACACCCCAG------------CAGTATCGTGCTCATCCAGAAAGATTTGATGGGAGTTTT---CAGGTGTTGTGTAGACAGAGTGTGTCGGAACGCTGTTATTGGGAGGTTGAGTGGAGTGGA---------ATTAATGGTGTGTGTATATCAGTGTCATATAAGAGCATCAGCAGAAAGGCATTGTTT---AATGAAGATATGTTTGGATTCAATAGTCAGTCCTGGGGTTTGTACTGCTCTCCCTCC---------AATTACCTATTCATGCACAATAAGAGCAAGACTAAAATCCCT---GTGTCCTCCACATCCTCTAGAGTAGGAGTGTATGTGGATCATAGGTCAGGAACTCTGCACTTCTACAGCGTCTCTGAGACT---ATGGCCCTCATCCATACAATCCAGACCACATTCACTCAGCCTCTATACCCTGGGTTTGGCTTAAATATCGGC-------------------------------------------------------------------- [611]
FTR07 TACCAGCGGTTCACTCTGGACTCAAACACAGCTCAAAAATCTCTCAGGCTGTCAGAGGGGAACAGAGTGGTGACTAAGAAGAAGAAGCCTCTG------------GTGCTTCCTGATCATCCAGCGAGATTTGATAATTTTCCT---CAGGTGTTGTGTAGAGAGAGTGTGTGTGGACGCTGTTACTGGGAGGTTCAGTGGAGTGGT---------------TCTATGGAAATATCAGTGTCATATCAGAGCATCAGCAGGAAGGAACGGGGA---GAAAAGTGCCCGTTTGGATATAATGATCAGTCCTGGGCTTTGTATTGCTCTGGCTTC---------AGATGCTCATTCTGGCACAATAGCAAACACACTAACCTCCCA---GTTGTGTCCAGATTGTGTAGAATAGGAGTGTATGTGGATCACAGTGCAGGAACTCTGTCCTTCTACAGCGTCTCT---GACACAATGAGCCTCATTCACAGAGTCCACACCACATTCACTCAGCCGCTCTACCCTGGGTTTAGGATTTACCCTAAATCACATGTAAAA-------------------------------------------------------- [611]
FTR59 TCTCAGCCGTTCACTCTGGATCCGAACACAGTGAATAAACACCTCCATCTATCTGAGAACAACAGAGTGGTTACTCGCAATAACAAGTTCCAG------------CTGTATCCTGACCATCCAGACAGATTTGATTACCTGTGG---CAGGTGTTGTGTAGAGAGAGTGTGTCCAAACGCTGTTACTGGGAGGTTGAGTGGAGTGGA---------------TGTGTGTATATATCAGTGTCATATAAAAGCATCAGCCGGAATAGTGGAGGT---TATGAGTGTGGATTCGGACATAATGATCAGTCCTGGGCCCTGATCTGTCGTCCTTCC---------AGATACTCATTCATACACAATAACATAGAGTGTGATCTCTCT---TTAAAGTCCATCAGCAGTAGAATAGGAGTGTATGTGGATCACAGTGCAGGAGTTCTGTCCTTCTACAGCGTCTCT---GACACAATGAGACTCATCCACACAGTCCAGACCACATTCACCGAGCCAGTCTGTCCTGGATTTTTTGTTCATATTGGATCATCTGTGGAACTGTGT-------------------------------------------------- [611]
FTR42 TCCCACAAGCTCACTCTGGATCTGAACACAGCACATAAACTCCTCCATCTGTCTGAGAGAAACAGAATGATTATTTGTACTGAGACAGAGCAG------------CCGTATCCTGATCATCCAGACAGATTTGACAGCTGGCGT---CAGGTGTTGTGTAGAGAGAGTGTGCGTGGATGCTGTTACTGGGAAATCGAGTGGAGTGGAATT---------AAAGGTGTGTGTATATCAGTGTCTTATAAGAGCATCAGTAGGAAGGGATTTGGT---AATGAGTGTGTGTTTGGCGGTAATGATCAGTCCTGGGGGTTGTTCTGTTCTACATCC---------AGATACTCATTATGGCACAATAAAAAAAGGTCTGATCTCCCT---CTAAAGCCCATTAGCCGTAGGATAGGAGTCTATGTGGATGTAGGTGCAGGAACTCTGTCCTTCTACAGCATCTTT---GACACAATGAGCCTCATCCACACTGTCCAGACCACATTCACTCAGCCGCTCTATCCTGGTTTTACTGTTGATCCTCGA-------------------------------------------------------------------- [611]
FTR03 TACCAGCAGCTGACACTGGACTCAAACACAGCCTATAAATCCCTGAAGCTGTCTGAGGGGAACAGAGTGGTGACTAGAATGAAGAAAACTTCT------------AAT---------CATCCAGACAGATTTGATGGTTTTGCT---CAGCTGCTGTGTAAAGAGAGTGCGCGTGGACGCTGTTACTGGGAGGTGGAACGGAGTGGCAAA------------GGAATGTACGTATCAGTATCTTATAAGAGCATCAGAAGGAAAGGACAGGGA---AATGAGTGCAAGTTTGGATGTAATGATCAGTCCTGGAGTTTGTACTGCTCTGACACC---------AAATGTTCATTCAGGCACAATAATGAAGAGTCTAAACTGCCA---GTAGTGTCCAGCTCATCTAGAATAGGAGTGTATGTGGATCACAGTGCAGGAACTCTGTCCTTTTACAGAGTCTCT---GACACAATGAGCCTCATTCACAGAGTCCACACCACATTCACTCAGCCGCTCTACCCTGGGTTTGGCGTTTCCAACGAGTCACAAGTAAAA-------------------------------------------------------- [611]
FTR41 TCCATTAAGCTCACTCTGGATTTACACACAGCTCACAAATGTCTGTCTAAG------AAAAGAAAAGTTGTTACTTGTACTAAAAAAGAGCAG------------CCATATCCTGATCATCCAGACAGATTTCATGACTGGCCT---CAGGTTTTGTGTACAGAGAGAGTGCGGGGACGCCGTTACTGGGAGGTGGAGTGGAGTGGAGAT---------AAAGGTGTATGTATATCAGCATCTTATAAGAGCATCAGCAGGACGGGAACTGGT---AATGAGTGTGCATTTGGAGGAAATGACCATTCCTGGAGTTTGTTCTGTTCTCCATTA---------AGATATTTATTTTGGCACAATAATATTCAGTCTGATCTAACT---GTAAAGCCTAACAGCCATAAAATAGGAGTATATGTGGATGTAGGAGCGGGAACTCTGTCCTTCTACAACGTGTCT---GACGAAATGAGCCTGATTCACACATTCCAGACGACATTCACCCAGCCGCTGTTCCCTGGGTTTACTGTTGGCTTTGGATCATCA-------------------------------------------------------------- [611]
FTR40 TCCCATCAGTTCACTCTGGATCTGAACACAATGAACGATCATCTCCGTCTGTCTGAGAGCAACAGAGTGATTACTGGTGCTGAAACAGCACAG------------CCAACTTTTGATCATCCAGACAAATTTAATGGTTGGCCT---CAGGTGTTGTGCAGAGAGAGTGTGCGTGGACGCTGTTACTGGGAGATAGAATGGAGTGGCGAT---------GTTGGTGTGATATTATCAGTATCTTACAAAAGCATCAGTAGGAAGGGATTTGGG---AACGAGTGTGCATTTGGAGGTAATGATAAGTCCTGGAGTTTAGCCTGTTTTCCAACC---------AGATACTCATTTTGGCACAATAGTAAACGGACCGATCTCTCT---GTAAAGCCCATTAGCCGTATGATAGGAGTGTATGTGGATGAGAGTGCAGGAATTCTGTCCTTCTACGGCATCTCT---AACACAATAAGCCTCATCCACACAGTCAAGACCACATTTACCCAGCCGCTCTACCCTGGTTTTACTGTTGATCCTCGT-------------------------------------------------------------------- [611]
FTR55 TCACACCAACTGACCTTGGATCCAAACACTGCACATAGGAATCTCTGTCTGTCTGAAGGGAACAGAGCGGTGACTTACACAGCCACTCCACAG------------CCACATCCTGATCATCCAGACAGATTTGATAAATGTTTT---CAAGTGTTGGGTAAAGAGAGTGTTTGTGGACGCTGTTACTGGGAGGTTGAGTGGAAT---AAT------------AGTGTGCAAATATCAGTGTCATATAAGAGCATCAGCAGGAAGGGACATAGC---AAGGAGAATAGATTTGGGTGTAATGATCAGTCATGGAGTTTGTTTTGCTCTTCATTA---------AATTTCGTATTCTGGCACAACAGTGAAGTGATTGAACTCCCCGTACCATCCAGTTCC---TGTAGAATCGGAGTGTTTGTGGATCACAATGCAGGAACTCTGACCTTCTATAGTGTTTCTGACACCGTGAGG---CACATCTACAGAGTCAGGACCACATTCACTAAGCCTCTCTATCTTGGGTTCGTGGTTGGTTATGAATCATCA-------------------------------------------------------------- [611]
FTR58 TCCCATAATTTCACTCTGGATCCAAACACAGTGAATAAATACCTCTGTCTGTCTGAGAACAAAAGGGTGATCACTGATATTGATGCAGTCCAG------------TCATATCCTGATCATCCAGACAGATTTGATGATTGGCGG---CAGGTGTTGTGCAGAGAGAGTGTGTGTGGACGCTGCTACTGGGAGATTGAGTGGAGCGGT---------------AAGGTGTTAATATCAGTGTCATATAAGAGCATCAGCAGGAAGGGAGGAGGT---AATGATTGTGGATTCGGACAAAATGATCAGTCCTGGGCTCTGTTCTGCTCCTCTGAC---------AGATACTCATTCAGACGAAATAAGACAGACACTGATCTCCCA---GTAAAGTCCATCAGCAGCAGAGTAGGAGTGTATGTGAATCACAGTGCAGGAACTCTGTCCTTCTACAGCATCTCT---GACACAATGAGCCTCATCCACACAGTCCAAACCCAATTTAGTCAGCCTCTGTATCCTGGGTTTGGTGTTTATGGATCTGTGAAACTG----------------------------------------------------------- [611]
FTR10 TACCAGCAGTTGACACTAGACTCCAACACAGCTTATAAATATCTTAGGCTGTCTGAGGGGAACAGAGTGGCGACTAGGTTGCAACATGTTCAG------------CCATATCCTGATCATCCAGACAGATTTGATGGTTCCTGT---CAGGTGTTGTGCAGGGAGAGAGTGTGCGGACGCTGTTACTGGGAGATTGAGTGGAGAGGT---------------TGTATAGAAACATCAGTGTTATACCAGAGCATGAGCAGGAAGGAACGGAAA---AGTGAGTGTAGATTTGGACGTAATAATCAGTCCTGGAGTTTGTACTGCTCTGACTCC---------CGATGTTATTTCAGGCACAATAACCAAGAGTCTAAACTGCCA---ATAGTATCCAGCCTGTGTAGAATAGGAGTGTATGTTGATCACAGTGCGGGAACTCTGTCCTTCTACAGCGTCTCT---GAGACAATGAGCCTCATTTACAGAGTCCACACCACATTCACTCAGCCGCTCTATTCTGGGTTTGGGGTTTACAAGCAATCACGAGTAAAA-------------------------------------------------------- [611]


Protein

 FTR13 TCWLFLDLNTMNKNLVLSKGNRVIELSSTVQ----QYPDHPDRFDCWH-QVLCRESVCGRCYWEVEWSG-----SVGISVAYKSIGWKGQG---TEFGYSNQSWCLFCSGS---ICTFVHKSKHTVLP-LVSSSSRIGVYVDHSAGTLSFYSVS-DTMSLIHRVHTTFTQPLYPGFELVSYNPCG------------------ [203]
 FTR16 SRRFTLDANTMHTCLSLSEDNRMITETDSDQ----QYPDHPDRFDSLL-QVLCRESVSGRCYWEVEWSG----RGVGISVSYKSISRKGRG-DECAFGYNDQSWCLYCFPSSYCKYSFCHNYTETELP-VVSTSSRIGVYVDHSAGTLSFYSGS-DTMSLIHRVQTTFAQPLYPGFRVYGSVEL------------------- [203]
FTR02 YKRFTLASNTAHESLKLSEGNRVVTRAKNAL----FS--FPDIFEDLT-QVLCNESVSGCCYWEVEWSGR----GMCASVAYKSISRKGPG-YDCRFGHNDQSWGLYFSDF---SCSFWHNNIHTKLP-GVSSSSRIGVYVDHSTGTLSFYSVS-GRMRLIHRVYTTFTQPLYPGFGVCHDSQLKL----------------- [203]
FTR12 SRQFTLDPNTVNNYLVLSEDNRVIDVIRTYQ----QYPDHPDRFNAFL-QVLCRESLCGRCYWEVEWSG-----WVGISVSYKSISRKGRR-TDCEFGCNDQSWSLYCSDS---RCSFWHNNQPTKLP-VVSSSSRIGVYVDHSAGILSFYSIS-DTMSLIHRVHTTFTQPLCPGFWTLDRA--------------------- [203]
FTR18 FQQLSLDPNTAHKHLRLSDGNRVATNTDKVQ----RYPDHPDRFDNFS-GVLCRESVSGRCYWEVEWRPNEGDYGMGVALAYKSIKRKAQR-YISGFGCNDQSWSLFCSNS---RYTFRHNGQQKKLY-VFPISSRIGVYVDPKAGILSFFSVSDTKMSLIHRVQTTFTEPLYPGFWVYKSKVNL------------------ [203]
FTR25 SCHLTLDLNTAHKYLRLSEGNRVATFIGADQ----SYPAHPDRFHDFS-QVLCRESVCGRCYWEVEWSG---EAGVGISVSYKSIRRKEET-NDSVFGYNGQSWRLSCSNS---SYKFRHNSNVVDLP-VSSKSSKIGVYVDHRAGILSFFSVSDT-MSLIHRVQTTFTQPLYPGFGINFGSTIKLL---------------- [203]
FTR24 FLQLSLDRNTAHQSLCLSEGNTVATYTHTAQ----HLPDHPDRFTNFF-GVLCRESVSGRCYWEVESIGNERLYGVGVAVSYKSINRKGTR-TTSGFGYNDQSWKMICSRS---RYIFWHNNIKTKLP-ALFRSSRIGVYVDHRAGVLSFFSVSDTTMNLIHRVQTTFTQPLYPGFWIDPGSRLKI----------------- [203]
FTR15 YRPLTLDPNTVNNCLVLSEGNRVFEHTSTNQ----QYPDHPDRFDCFL-QVLCRENVYGRCYWEVEWSG-----DVEILVAYKSISRKGLG-DECGFGRNDQSWGLSCSRS---RCSFCHNKKQTKLP-VMSNSSRIGVYVDHSAGTLSFYSIS-NTMSLIHRVHTTFTQPLYPGFGIDSLYSLF------------------ [203]
FTR23 FHHLTLDSNTAHKYLRLSEGNRVATFIGADQ----SYPAHPDRFHDFS-QVLCRESVCGRCYWEVEWSG---EAGVGISVSYKSIRRKGEG-FDCVFGFNDQSWRLSCSNS---RYTLRHKQISTKLC-VPSSSNRIGVYVDHKAGILSFFNISDT-MSPIHRVQTTFTQPLYPGFGINFGSTVKL----------------- [203]
FTR61 SRLLSLDPNTVYKTLLLSERNTLVTDTNTVQ----QYPDHPDRFDYYS-QVLCRESLCGRSYWEIEWSG-----EVFIAVTYKSIRRKG-S-KLCLFGYNDHSWMLFCSSS---TCSYYHNSKCTVLP-VLS-SSRIGVYVDHSAGTLSFYGVS-DKISLIRRVQTTFTQPLHPGFWIGSNAKVKLCDLTE------------ [203]
FTR22 SCKLTLDPNTAHKQLHLSDENRVASFTTTMH----PYPDHPDRFDTWP-QVLCRESVCGRCYWEVEWTD-----GVSISVSYKSISRKGET-KRCSFGHTNESWRLQCSQS---SHLFLHNDIKTKLC-VSMSSSRIGVYVDHRAGILSFFSVSHTTMSLINRVQTTFTQPLYPGFAVYGSKVKLI----------------- [203]
FTR26 FHQFTLDSQSVHNNLSLSDENRVATFTASMH----AYPDHPDRFDTWP-QVLCRENVCGRCYWEVEWSG---NHGVAIAVSYKSISRKGQG-TECKFGYNDQSWRLFCSAS---GYIFSHNNRKRDLP-VVS---KIGVYVDQRAGVLSFFRVSDTKMSLIHRVQTTFTQPLYPGFGLNRDSSVKL----------------- [203]
FTR11 SRQLTFDPNTVNTSLVLSKKNRVIEYTDKVQ----QYPDHPDRFDCWP-QVLCRESECGRFYWEVEWNG-----YIEISVSYKSISRKGRG-NECVFGCNDQSWSLFCSRS---RFSFRHNKQQTKLP-VLSISSRIGVYVDHSAGTLSFYNVS-DTMSLIYRVHTTFTQPLYPGFWVF------------------------ [203]
FTR53 SHQLTLDQNTINGWLCLSERNRMITERQSRQGYPELYPDHPDRFDEFNSQVMCKESVYGRCYWEIEWSGP---YGVYVSVSYKNISRKGGS-KNCLFGHNDQSWSLYCMGP---RFSFIHNNKQTHLP-VVYSSSRIGVYVDYTAGILSFYSVS-EPMRLIHTVQTTFTQPLYPGF--------------------------- [203]
FTR33 SQQFTLDPNTAHTYLVLSEGNTAVENKGSVQ----PYPDHPDRFDCWR-QVLCRESVCGRSYWELEWSGV----DVLISVSYKSISRKGSG-NECLFGLNDQSWSLCCSAD---SFSFRHNNINTDLPKPSVSSSRIGVYVDHSAGTLSFYSVSDTTMSLIHTLHTTFTHTLYPGFWVCS----------------------- [203]
FTR27 SHQFTLNSESVHNHLSLSEGKRGATFTSTLH----QYPDHLDRFDVWP-QVLCKEIVCGRCYWEVEWSG---NHGVGLSVSYKTICRKGRG-IECKFGSNDQSWRLFCSAS---KCIFSHNNDRTELP-VVSNS-RIGVYVDQRAGILSFFSVSDSEMSLIHRIQTTFTQPLHPGFILNP----------------------- [203]
FTR36 SQQFTLDPNTANNRLILSEGNTVVDCKGSVQ----PYPDHPDRFDGWF-QVLCKESVCRRSYWELEWSGN----GVEIAVSYKSISRKGSI-LECRFGLNDQSWSLFCSVH---SFSFWHNNKQTQLPKPSVSSSRIGVYVDHSAGTLSFYSVSDTTMSLIHTLHTTFTHALYPGLCLYSRVKLC------------------ [203]
FTR06 YQQLTLDSDTAYECLRLSDGNKVVTRMKKLL----HYPDHPDRFDSFA-QVLCKESVHGRCYWEFERSGR----GMCASVSYQSISRKGKE-SECKFGYNDQSWSLYCSDT---RCSFRYNNEESKLR-VESSLSRIGVYVDHSAGTLSFYSVS-DTMSLIHSVHTTFTQPLYPGFE-------------------------- [203]
FTR29 SQQFTLDPNTAYNRLVLSEGNTAVENKRSVQ----PYPDHPDRFDGWR-QVLCRESVCGRSYWELEWSGE----DVEISVSYKSISRKGLG-NECVFGFNDQSWSLSCSAH---SFIFYHNNIKTDLRKPSVSCSRIGVYVDHSAGTLSFYSVSDTTMSLIHTLHTTFTHTLYPGFRVYVCSRLK------------------ [203]
FTR34 SQQFTLDPNTAHNRLVLSEGNTAVENNWSVQ----PYPDHPDRFDGYS-QVLCRESVCGRSYWELEWSGN----GVEISVSYKSISRKGSG-NECLFGRNDQSWSLCCSPL---SLSFYHNNINTKLPKPSVSSSRIGVYVDHSAGTLSFYSVSDTTMSLIHTLHTTFTHTLYPGFYVNYSSRLK------------------ [203]
FTR30 SQQFTLDPNTVNNCLVLSEGNTAVDYKDSVQ----PYPDHPDRFDCSY-QVFCRESVCGRSYWELEWS-G----VVYLSVSYKSISRKGRN-IECGFGNNDQSWSLECSPY---SFSFWHNKIKTALPKPSVSSSRIGVYVDHSAGTLSFYSVSDTTMSLIHTLHTTFTHTLYPGFGVYSSRLKL------------------ [203]
FTR35 SQQFTLDPNTAHKYLVLSEGNTAVEDKDSVQ----PYPDHPDRFDGWR-QVLCRESVCGRSYWELEWSGD----GVYLSVSYKSISRKGSG-NECGFGHNDQSWSLCCSDY---SFSFRHNNIKTKLPKPSVSSSRIGVYVDHSAGTLSFYSVSDTTMSLMHTLHTTFTHTLYPGFCVYYSSRLKL----------------- [203]
FTR56 FCHFSLDPNTAHQCLCLSERSRVVTLSS-RQ----NYPDHLDRFDQCR-QVLCRESVCGRCYWEVEWSG-----NVDISVSYKSISRKGEGDVQCRFGCNDQSWSLSCSRS---SCSFRHNDIKTDLA-VVPG-NRIGVYVDHSAGILSFYSVS-DTMTLIHRVHTRFTQPLYPGFRFLHVFVGILKQVLDNFSGETARVKLC [203]
FTR62 SRLLSLDPNTVNKTLLLSERNTLVSFTNTLQ----QYPDHPDRFDFYT-QVLCRESLYGRSYCEIEWSE-----GMFVAVAYKSIRRKGES-NECLFGFNDHSWMLLCSSS---TCSYYHNRKETVLP-VLS-SRRIGVYVDHSAGTLSFYGVS-DTMSLIHRVQTTFTQPLYLGFMIGSNAKV------------------- [203]
FTR37 SQQFTLDPNTVNNWLVLSERNTVVKYKGSVQ----RYPDHPDRFNCWY-QVLCRESVCGRSYWELEWSGV----DVYLSVSYKSISRKGSG-NECLFGYNDHSWSLWCSAD---SFIFYHNNKQTKLPKPSVSSTRIGVYVDHSAGTLSFYSVSDTTMSLIHTLHTTFTHALYPGFCVHY----------------------- [203]
FTR38 SQQFTLDPNTVNKKLVLSEGNTAVEINGSDQ----PYPDHPDRFDGFS-QVLCKESVCGRSYWELECSSA----SVYLSVSYKSISRKGSG-NECRFGNNDQSWSLFCSDN---SFSFWHNNIKTDLRKPSVSSSRIGVYVDHSAGTLSFYSVSDTTMSLIHTLHTTFTHTLYPGFYVYL----------------------- [203]
FTR08 YQQLTLDSDTAYECLRLSEGNRVVTRMKKPL----HYPDHPDRFDSFA-QVLCKESVSGCCYWEFERTGN----GMCVSVSYKTISRKGPG-SECSFGYNDQSWSLYCSDT---RCLFRHNSEESKLR-IVSSMSRIGVYVDHSAGALSFYSVS-DTMSLIHRVHTTFTQPLYPGFEVYSFSRVKL----------------- [203]
FTR31 SQQFTLDPNTAHTYLVLSEGNTAVENKGSVQ----PYPDHPDRFDCWH-QVLCRESVCGRSYWELEWSGV----DVLISVSYKSISRKGSG-NECLFGLNDQSWSLCCSAD---SFSFYHNNIKTDLPKPSVSSSRRGVYVDHSAGTLSFYSVSDTTMSLIHTLHTTFTHTLYPGFCVYYSSRLKL----------------- [203]
FTR01 SCQLTLDSKTVNRYLRLSEGNKAVSFTETPQ----QYRAHPERFDGSF-QVLCRQSVSERCYWEVEWSG---INGVCISVSYKSISRKALF-NEDMFGFNSQSWGLYCSPS---NYLFMHNKSKTKIP-VSSTSSRVGVYVDHRSGTLHFYSVSET-MALIHTIQTTFTQPLYPGFGLNIG---------------------- [203]
FTR07 YQRFTLDSNTAQKSLRLSEGNRVVTKKKKPL----VLPDHPARFDNFP-QVLCRESVCGRCYWEVQWSG-----SMEISVSYQSISRKERG-EKCPFGYNDQSWALYCSGF---RCSFWHNSKHTNLP-VVSRLCRIGVYVDHSAGTLSFYSVS-DTMSLIHRVHTTFTQPLYPGFRIYPKSHVK------------------ [203]
FTR59 SQPFTLDPNTVNKHLHLSENNRVVTRNNKFQ----LYPDHPDRFDYLW-QVLCRESVSKRCYWEVEWSG-----CVYISVSYKSISRNSGG-YECGFGHNDQSWALICRPS---RYSFIHNNIECDLS-LKSISSRIGVYVDHSAGVLSFYSVS-DTMRLIHTVQTTFTEPVCPGFFVHIGSSVELC---------------- [203]
FTR42 SHKLTLDLNTAHKLLHLSERNRMIICTETEQ----PYPDHPDRFDSWR-QVLCRESVRGCCYWEIEWSGI---KGVCISVSYKSISRKGFG-NECVFGGNDQSWGLFCSTS---RYSLWHNKKRSDLP-LKPISRRIGVYVDVGAGTLSFYSIF-DTMSLIHTVQTTFTQPLYPGFTVDPR---------------------- [203]
FTR03 YQQLTLDSNTAYKSLKLSEGNRVVTRMKKTS----N---HPDRFDGFA-QLLCKESARGRCYWEVERSGK----GMYVSVSYKSIRRKGQG-NECKFGCNDQSWSLYCSDT---KCSFRHNNEESKLP-VVSSSSRIGVYVDHSAGTLSFYRVS-DTMSLIHRVHTTFTQPLYPGFGVSNESQVK------------------ [203]
FTR41 SIKLTLDLHTAHKCLSK--KRKVVTCTKKEQ----PYPDHPDRFHDWP-QVLCTERVRGRRYWEVEWSGD---KGVCISASYKSISRTGTG-NECAFGGNDHSWSLFCSPL---RYLFWHNNIQSDLT-VKPNSHKIGVYVDVGAGTLSFYNVS-DEMSLIHTFQTTFTQPLFPGFTVGFGSS-------------------- [203]
FTR40 SHQFTLDLNTMNDHLRLSESNRVITGAETAQ----PTFDHPDKFNGWP-QVLCRESVRGRCYWEIEWSGD---VGVILSVSYKSISRKGFG-NECAFGGNDKSWSLACFPT---RYSFWHNSKRTDLS-VKPISRMIGVYVDESAGILSFYGIS-NTISLIHTVKTTFTQPLYPGFTVDPR---------------------- [203]
FTR55 SHQLTLDPNTAHRNLCLSEGNRAVTYTATPQ----PHPDHPDRFDKCF-QVLGKESVCGRCYWEVEWN-N----SVQISVSYKSISRKGHS-KENRFGCNDQSWSLFCSSL---NFVFWHNSEVIELPVPSSS-CRIGVFVDHNAGTLTFYSVSDTVR-HIYRVRTTFTKPLYLGFVVGYESS-------------------- [203]
FTR58 SHNFTLDPNTVNKYLCLSENKRVITDIDAVQ----SYPDHPDRFDDWR-QVLCRESVCGRCYWEIEWSG-----KVLISVSYKSISRKGGG-NDCGFGQNDQSWALFCSSD---RYSFRRNKTDTDLP-VKSISSRVGVYVNHSAGTLSFYSIS-DTMSLIHTVQTQFSQPLYPGFGVYGSVKL------------------- [203]
FTR10 YQQLTLDSNTAYKYLRLSEGNRVATRLQHVQ----PYPDHPDRFDGSC-QVLCRERVCGRCYWEIEWRG-----CIETSVLYQSMSRKERK-SECRFGRNNQSWSLYCSDS---RCYFRHNNQESKLP-IVSSLCRIGVYVDHSAGTLSFYSVS-ETMSLIYRVHTTFTQPLYSGFGVYKQSRVK------------------ [203]
