# Supplementary material for: A large new subset of TRIM genes highly diversified by duplication and positive selection in teleost fish
Source: BMC Biol. 2009 Feb 5;7:7. doi: 10.1186/1741-7007-7-7 (PMC2657112; doi:10.1186/1741-7007-7-7)
Supplement: Additional file 6 — Table S4. PAML results of zebrafish finTRIM groupA sequences: detected sites under positive selection by BEB analysis. Section B30.2: PAML analysis was carried out with both the complete B30.2 domain and the segmented alignments before (1 to 285 nt) or after (286 to 485 nt) the detected breakage point by GARD. Section RBB : PAML analysis was carried out with both the complete RBB domain and the segmented alignments before (1 to234 nt) or after (238 to 465 nt) the detected breakage point by GARD (section1). The numbering of amino acids corresponds with the sequence of zebrafish finTRIM 13. [file 1741-7007-7-7-S6.xls]

## Sheet: B30.2
PAML results of zebrafish finTRIM groupA sequences: detected sites under positive selection by BEB analysis
Note: PAML analysis was carried out with both the complete B30.2 domain and the segmented alignments before (1-285 nt)
or after (286-485 nt) the detected breakage point by GARD
Note: the amino acids corresponds with the sequence of zebrafish finTRIM 13
B30.2 complete domain						B30.2 1st segment 1-285 nt						B30.2 2nd segment 286-485 nt
model M2a			model M8			model M2a			model M8			model M2a			model M8
site	post prob/mean/SE		site	post prob/mean/SE		site	post prob/mean/SE		site	post prob/mean/SE		site	post prob/mean/SE		site	post prob/mean/SE
383 C 0.592 2.374 +- 1.178			383 C 0.981* 2.470 +- 0.217
			394 K 0.920 2.372 +- 0.433			394 K 0.547 1.821 +- 0.748			394 K 0.788 2.163 +- 0.650
395 N 1.000** 3.388 +- 0.315			395 N 1.000** 2.500 +- 0.013			395 N 1.000** 2.538 +- 0.191			395 N 1.000** 2.500 +- 0.013
397 V 0.567 2.312 +- 1.183			397 V 0.981* 2.469 +- 0.220
407 L 1.000** 3.388 +- 0.315			407 L 1.000** 2.500 +- 0.013			407 L 1.000** 2.538 +- 0.192			407 L 1.000** 2.500 +- 0.015
409 S 1.000** 3.388 +- 0.315			409 S 1.000** 2.500 +- 0.014			409 S 0.999** 2.537 +- 0.195			409 S 1.000** 2.500 +- 0.021
411 V 1.000** 3.388 +- 0.315			411 V 1.000** 2.500 +- 0.013			411 V 1.000** 2.538 +- 0.191			411 V 1.000** 2.500 +- 0.012
413 Q 1.000** 3.388 +- 0.318			413 Q 1.000** 2.500 +- 0.019			413 Q 0.999** 2.536 +- 0.198			413 Q 1.000** 2.500 +- 0.028
423 C 1.000** 3.388 +- 0.315			423 C 1.000** 2.500 +- 0.013			423 C 1.000** 2.538 +- 0.192			423 C 1.000** 2.500 +- 0.015
424 W 0.915 3.178 +- 0.733			424 W 0.994** 2.491 +- 0.121
425 H 1.000** 3.388 +- 0.315			425 H 1.000** 2.500 +- 0.013			425 H 1.000** 2.538 +- 0.191			425 H 1.000** 2.500 +- 0.012
446 S 0.771 2.820 +- 1.037			446 S 0.989* 2.482 +- 0.168						446 S 0.644 1.932 +- 0.765
448 G 1.000** 3.388 +- 0.315			448 G 1.000** 2.500 +- 0.013			448 G 1.000** 2.538 +- 0.191			448 G 1.000** 2.500 +- 0.012
462 G 0.848 3.010 +- 0.906			462 G 0.993** 2.489 +- 0.133			462 G 0.612 1.920 +- 0.734			462 G 0.840 2.245 +- 0.583
464 E 1.000** 3.388 +- 0.315			464 E 1.000** 2.500 +- 0.013			464 E 1.000** 2.538 +- 0.191			464 E 1.000** 2.500 +- 0.012
467 Y 1.000** 3.388 +- 0.316			467 Y 1.000** 2.500 +- 0.015			467 Y 0.999** 2.536 +- 0.197			467 Y 1.000** 2.500 +- 0.025
475 F 0.973* 3.322 +- 0.498			475 F 0.998** 2.497 +- 0.072			475 F 0.917 2.396 +- 0.443			475 F 0.979* 2.466 +- 0.229
478 G 1.000** 3.388 +- 0.315			478 G 1.000** 2.500 +- 0.013			478 G 1.000** 2.538 +- 0.192			478 G 1.000** 2.500 +- 0.014
			479 S 0.676 1.977 +- 0.758						479 S 0.613 1.880 +- 0.782
482 T 0.999** 3.387 +- 0.319			482 T 1.000** 2.500 +- 0.023			482 T 0.998** 2.535 +- 0.202			482 T 0.999** 2.499 +- 0.039
484 V 1.000** 3.388 +- 0.316			484 V 1.000** 2.500 +- 0.016			484 V 0.962* 2.470 +- 0.332			484 V 0.992** 2.488 +- 0.136
			487 S 0.908 2.353 +- 0.462									487 S 0.995** 3.569 +- 0.593			487 S 0.998** 2.855 +- 0.521
488 K 0.999** 3.386 +- 0.322			488 K 1.000** 2.500 +- 0.020									488 K 0.999** 3.582 +- 0.571			488 K 1.000** 2.859 +- 0.516
489 H 1.000** 3.388 +- 0.315			489 H 1.000** 2.500 +- 0.013									489 H 1.000** 3.585 +- 0.567			489 H 1.000** 2.859 +- 0.515
			491 V 0.933 2.393 +- 0.399									491 V 0.619 2.468 +- 1.196			491 V 0.865 2.513 +- 0.758
												495 V 0.589 2.422 +- 1.240			495 V 0.843 2.484 +- 0.812

## Sheet: RBB
PAML results of zebrafish finTRIM groupA sequences: detected sites under positive selection by BEB analysis
Note: PAML analysis was carried out with both the complete RBB domain and the segmented alignments before (1-234 nt)
or after (238-465 nt) the detected breakage point by GARD
Note: the amino acids corresponds with the sequence of zebrafish finTRIM 13
RBB complete domain						RBB 1st segment 1-234 nt						RBB 2nd segment 238-465 nt
model M2a			model M8			model M2a			model M8			model M2a			model M8
site	post prob/mean/SE		site	post prob/mean/SE		site	post prob/mean/SE		site	post prob/mean/SE		site	post prob/mean/SE		site	post prob/mean/SE
4 C 0.982* 2.467 +- 0.217			4 C 0.959* 1.478 +- 0.122			4 C 0.993** 2.520 +- 0.215			4 C 0.984* 2.110 +- 0.504
6 I 0.776 2.158 +- 0.627			6 I 0.845 1.409 +- 0.216			6 I 0.989* 2.513 +- 0.234			6 I 0.971* 2.092 +- 0.519
						8 S 0.948 2.444 +- 0.368			8 S 0.852 1.914 +- 0.617
10 S 0.969* 2.449 +- 0.270			10 S 0.937 1.464 +- 0.151			10 S 0.976* 2.494 +- 0.292			10 S 0.979* 2.110 +- 0.509
						80 V 0.658 1.996 +- 0.726			80 V 0.586 1.545 +- 0.686
130 Q 0.564 1.841 +- 0.743			130 Q 0.723 1.332 +- 0.275
			136 R 0.727 1.335 +- 0.274
			147 R 0.636 1.271 +- 0.310
154 P 0.671 2.002 +- 0.705			154 P 0.786 1.372 +- 0.251
			159 L 0.602 1.251 +- 0.313
170 C 0.971* 2.450 +- 0.266			170 C 0.932 1.461 +- 0.154									170 C 0.634 1.684 +- 0.668			170 C 0.735 1.351 +- 0.298
174 Y 0.998** 2.491 +- 0.106			174 Y 0.988* 1.495 +- 0.076									174 Y 0.888 2.040 +- 0.676			174 Y 0.901 1.480 +- 0.274
